# Supplementary material for: 3-(Adamantan-1-yl)-4-ethyl-1-[(4-phenyl­piperazin-1-yl)meth­yl]-1H-1,2,4-triazole-5(4H)-thione
Source: Acta Crystallogr Sect E Struct Rep Online. 2012 Jul 7;68(Pt 8):o2380–1. doi: 10.1107/S160053681202990X (PMC3414308; doi:10.1107/S160053681202990X)
Supplement: Supplementary file 1 [file e-68-o2380-sup1.cif]

##############################################################################
#                                                                            #
# This CIF contains the data in a paper accepted for publication in          #
# Acta Crystallographica Section E. It conforms to the requirements of       #
# Notes for Authors for Acta Crystallographica Section E, and has been       #
# peer reviewed under the auspices of the IUCr Commission on Journals.       #
#                                                                            #
# Full details of the Crystallographic Information File format               #
# are given in the paper "The Crystallographic Information File (CIF):       #
# a New Standard Archive File for Crystallography" by S. R. Hall, F. H.      #
# Allen and I. D. Brown [Acta Cryst. (1991), A47, 655-685].                  #
#                                                                            #
# The current version of the core CIF dictionary is obtainable from          #
# ftp://ftp.iucr.org/pub/cif_core.dic.                                       #
#                                                                            #
# Software is freely available for graphical display of the structure(s)     #
# in this CIF. For information consult the CIF software page                 #
# http://www.iucr.org/resources/cif/software.                                #
#                                                                            #
# This file may be used for bona fide research purposes within the           #
# scientific community so long as proper attribution is given to the journal # 
# article from which it was obtained.                                        #
#                                                                            #
##############################################################################
data_global
_audit_creation_method     'from SHELXL97 CIF and IUCr SHELXL97-template'
_journal_date_recd_electronic     2012-06-01
_journal_date_accepted     2012-06-30
_journal_name_full     'Acta Crystallographica, Section E'
_journal_year     2012
_journal_volume     68
_journal_issue      8
_journal_page_first     o2380
_journal_page_last     o2381
_journal_paper_category     QO
_journal_paper_doi     10.1107/S160053681202990X
_journal_coeditor_code     FY2061
_publ_contact_author_name     'Santiago Garc\'ia-Granda'
_publ_contact_author_address
;
Departamento de Qu\'imica F\'isica y Anal\'itica
Facultad de Qu\'imica
Universidad de Oviedo -- CINN
C/ Juli\'an Claver\'ia, 8
33006 Oviedo
Asturias
Spain
;
_publ_contact_author_email     'sgg@uniovi.es'
_publ_contact_author_fax     '+34 985 103125'
_publ_contact_author_phone     '+34 985 103477'
_publ_section_title
;\
3-(Adamantan-1-yl)-4-ethyl-1-[(4-phenylpiperazin-1-yl)methyl]-1<i>H</i>-1,2,4-\
triazole-5(4<i>H</i>)-thione
;
loop_
    _publ_author_name
    _publ_author_footnote
    _publ_author_address
    'Ali A. El-Emam'
;
Additional correspondence author, e-mail: elemam5@hotmail.com.
;
;
College of Pharmacy
King Saud University
PO Box 2457
Riyadh 11451
Saudi Arabia
;
    'Ebtehal S. Al-Abdullah' .
;
College of Pharmacy
King Saud University
PO Box 2457
Riyadh 11451
Saudi Arabia
;
    'Hanaa M. Al-Tuwaijri' .
;
College of Pharmacy
King Saud University
PO Box 2457
Riyadh 11451
Saudi Arabia
;
    'Mohammed Said-Abdelbaky' .
;
Departamento de Qu\'imica F\'isica y Anal\'itica
Facultad de Qu\'imica
Universidad de Oviedo -- CINN
C/ Juli\'an Claver\'ia, 8
33006 Oviedo
Asturias
Spain
;
    'Santiago Garc\'ia-Granda' .
;
Departamento de Qu\'imica F\'isica y Anal\'itica
Facultad de Qu\'imica
Universidad de Oviedo -- CINN
C/ Juli\'an Claver\'ia, 8
33006 Oviedo
Asturias
Spain
;
data_I
_audit_creation_method     SHELXL-97
_chemical_name_systematic
;
3-(Adamantan-1-yl)-4-ethyl-1-[(4-phenylpiperazin-1-yl)methyl]-1<i>H</i>-1,2,4-
triazole-5(4<i>H</i>)-thione
;
_chemical_name_common     ?
_chemical_formula_moiety     'C25 H35 N5 S1'
_chemical_formula_sum     'C25 H35 N5 S1'
_chemical_formula_iupac     'C25 H35 N5 S1'
_chemical_formula_weight     437.65
_chemical_melting_point     ?
_symmetry_cell_setting     orthorhombic
_symmetry_space_group_name_H-M     'P n a 21'
_symmetry_space_group_name_Hall     'P 2c -2n'
loop_
    _symmetry_equiv_pos_as_xyz
    'x, y, z'
    '-x, -y, z+1/2'
    '-x+1/2, y+1/2, z+1/2'
    'x+1/2, -y+1/2, z'
_cell_length_a     27.382(4)
_cell_length_b     6.5083(7)
_cell_length_c     13.369(2)
_cell_angle_alpha     90.00
_cell_angle_beta     90.00
_cell_angle_gamma     90.00
_cell_volume     2382.4(5)
_cell_formula_units_Z     4
_cell_measurement_reflns_used     728
_cell_measurement_theta_min     3.6763
_cell_measurement_theta_max     70.5344
_cell_measurement_temperature     293(2)
_exptl_crystal_description     prism
_exptl_crystal_colour     colourless
_exptl_crystal_size_max     0.16
_exptl_crystal_size_mid     0.06
_exptl_crystal_size_min     0.02
_exptl_crystal_density_diffrn     1.220
_exptl_crystal_density_meas     ?
_exptl_crystal_density_method     'not measured'
_exptl_crystal_F_000     944
_exptl_absorpt_coefficient_mu     1.361
_exptl_absorpt_correction_type     multi-scan
_exptl_absorpt_process_details
;
(CrysAlis PRO; Oxford Diffraction, 2010)
;
_exptl_absorpt_correction_T_min     0.91895
_exptl_absorpt_correction_T_max     1.00000
_exptl_special_details     ?
_diffrn_ambient_temperature     293(2)
_diffrn_radiation_type     CuK\a
_diffrn_radiation_wavelength     1.54184
_diffrn_radiation_source     'Enhance (Cu) X-ray Source'
_diffrn_radiation_monochromator     graphite
_diffrn_measurement_device_type     'Oxford Diffraction Xcalibur Gemini R'
_diffrn_measurement_method     '\w scans'
_diffrn_detector_area_resol_mean     10.2673
_diffrn_reflns_number     5844
_diffrn_reflns_av_R_equivalents     0.0855
_diffrn_reflns_av_sigmaI/netI     0.0837
_diffrn_reflns_theta_min     4.62
_diffrn_reflns_theta_max     70.67
_diffrn_reflns_theta_full     70.67
_diffrn_measured_fraction_theta_max     0.977
_diffrn_measured_fraction_theta_full     0.977
_diffrn_reflns_limit_h_min     -27
_diffrn_reflns_limit_h_max     32
_diffrn_reflns_limit_k_min     -7
_diffrn_reflns_limit_k_max     7
_diffrn_reflns_limit_l_min     -9
_diffrn_reflns_limit_l_max     16
_diffrn_standards_number     ?
_diffrn_standards_interval_count     ?
_diffrn_standards_interval_time     ?
_diffrn_standards_decay_%     ?
_refine_special_details
;
Refinement of <i>F</i>^2^ against ALL reflections. The weighted <i>R</i>-factor
<i>wR</i> and goodness of fit <i>S</i> are based on <i>F</i>^2^, conventional
<i>R</i>-factors <i>R</i> are based on <i>F</i>, with <i>F</i> set to zero for
negative <i>F</i>^2^. The threshold expression of <i>F</i>^2^ >
\s(<i>F</i>^2^) is used only for calculating <i>R</i>-factors(gt) <i>etc</i>.
and is not relevant to the choice of reflections for refinement.
<i>R</i>-factors based on <i>F</i>^2^ are statistically about twice as large
as those based on <i>F</i>, and <i>R</i>- factors based on ALL data will be
even larger.
;
_reflns_number_total     3016
_reflns_number_gt     1828
_reflns_threshold_expression     I>2\s(I)
_refine_ls_structure_factor_coef     Fsqd
_refine_ls_matrix_type     full
_refine_ls_R_factor_all     0.1009
_refine_ls_R_factor_gt     0.0565
_refine_ls_wR_factor_gt     0.1048
_refine_ls_wR_factor_ref     0.1279
_refine_ls_goodness_of_fit_ref     0.999
_refine_ls_restrained_S_all     0.999
_refine_ls_number_reflns     3016
_refine_ls_number_parameters     282
_refine_ls_number_restraints     1
_refine_ls_hydrogen_treatment     constr
_refine_ls_weighting_scheme     calc
_refine_ls_weighting_details
         'calc w=1/[\s^2^(Fo^2^)+(0.0292P)^2^+0.0000P] where P=(Fo^2^+2Fc^2^)/3'
_atom_sites_solution_hydrogens     geom
_atom_sites_solution_primary     direct
_atom_sites_solution_secondary     difmap
_refine_ls_shift/su_max     0.001
_refine_ls_shift/su_mean     0.000
_refine_diff_density_max     0.167
_refine_diff_density_min     -0.184
_refine_ls_extinction_method     none
_refine_ls_extinction_coef     ?
_refine_ls_abs_structure_details     'Flack (1983), 632 Friedel pairs'
_refine_ls_abs_structure_Flack     0.00(4)
loop_
    _atom_type_symbol
    _atom_type_description
    _atom_type_scat_dispersion_real
    _atom_type_scat_dispersion_imag
    _atom_type_scat_source
    'C' 'C' 0.0181 0.0091
                         'International Tables Vol C Tables 4.2.6.8 and 6.1.1.4'
    'H' 'H' 0.0000 0.0000
                         'International Tables Vol C Tables 4.2.6.8 and 6.1.1.4'
    'N' 'N' 0.0311 0.0180
                         'International Tables Vol C Tables 4.2.6.8 and 6.1.1.4'
    'S' 'S' 0.3331 0.5567
                         'International Tables Vol C Tables 4.2.6.8 and 6.1.1.4'
_computing_data_collection     'CrysAlis CCD (Oxford Diffraction, 2010)'
_computing_cell_refinement     'CrysAlis RED (Oxford Diffraction, 2010)'
_computing_data_reduction     'CrysAlis RED (Oxford Diffraction, 2010)'
_computing_structure_solution     'SIR92 (Altomare <i>et al.</i>,  1994)'
_computing_structure_refinement     'SHELXL97 (Sheldrick, 2008)'
_computing_molecular_graphics
;
ORTEP-3 for Windows (Farrugia, 1997) and Mercury (Macrae <i>et al.</i>,
2008)
;
_computing_publication_material
;
WinGX (Farrugia, 1999) and publCIF (Westrip, 2010)
;
loop_
    _atom_site_type_symbol
    _atom_site_label
    _atom_site_fract_x
    _atom_site_fract_y
    _atom_site_fract_z
    _atom_site_U_iso_or_equiv
    _atom_site_adp_type
    _atom_site_calc_flag
    _atom_site_refinement_flags
    _atom_site_occupancy
    _atom_site_symmetry_multiplicity
    _atom_site_disorder_assembly
    _atom_site_disorder_group
    S S1 0.47530(6) 0.0990(2) 0.88657(13) 0.0661(4) Uani d . 1 1 . .
    N N1 0.40642(17) 0.4993(7) 1.0508(3) 0.0559(11) Uani d . 1 1 . .
    N N2 0.42569(16) 0.4251(7) 0.9622(3) 0.0533(11) Uani d . 1 1 . .
    N N3 0.44288(16) 0.2016(7) 1.0746(3) 0.0495(10) Uani d . 1 1 . .
    N N4 0.37594(16) 0.5467(7) 0.8271(4) 0.0536(11) Uani d . 1 1 . .
    N N5 0.30519(17) 0.5670(7) 0.6693(3) 0.0540(11) Uani d . 1 1 . .
    C C1 0.41610(19) 0.3589(8) 1.1182(4) 0.0486(12) Uani d . 1 1 . .
    C C2 0.39947(19) 0.3789(8) 1.2243(4) 0.0498(12) Uani d . 1 1 . .
    C C3 0.3646(2) 0.1977(9) 1.2515(5) 0.0634(15) Uani d . 1 1 . .
    H H3A 0.3370 0.1958 1.2060 0.076 Uiso calc R 1 1 . .
    H H3B 0.3819 0.0681 1.2452 0.076 Uiso calc R 1 1 . .
    C C4 0.3465(3) 0.2256(11) 1.3600(5) 0.0765(19) Uani d . 1 1 . .
    H H4 0.3253 0.1100 1.3776 0.092 Uiso calc R 1 1 . .
    C C5 0.3177(2) 0.4225(11) 1.3669(6) 0.0805(19) Uani d . 1 1 . .
    H H5A 0.3045 0.4378 1.4339 0.097 Uiso calc R 1 1 . .
    H H5B 0.2906 0.4186 1.3202 0.097 Uiso calc R 1 1 . .
    C C6 0.3508(3) 0.6039(11) 1.3427(5) 0.0764(19) Uani d . 1 1 . .
    H H6 0.3323 0.7322 1.3478 0.092 Uiso calc R 1 1 . .
    C C7 0.3692(2) 0.5759(9) 1.2349(5) 0.0671(16) Uani d . 1 1 . .
    H H7A 0.3416 0.5701 1.1897 0.081 Uiso calc R 1 1 . .
    H H7B 0.3891 0.6932 1.2162 0.081 Uiso calc R 1 1 . .
    C C8 0.4414(2) 0.3859(11) 1.2987(4) 0.0672(16) Uani d . 1 1 . .
    H H8A 0.4627 0.4999 1.2824 0.081 Uiso calc R 1 1 . .
    H H8B 0.4602 0.2601 1.2937 0.081 Uiso calc R 1 1 . .
    C C9 0.4223(3) 0.4110(12) 1.4070(5) 0.082(2) Uani d . 1 1 . .
    H H9 0.4499 0.4153 1.4537 0.099 Uiso calc R 1 1 . .
    C C10 0.3897(3) 0.2300(12) 1.4314(5) 0.092(2) Uani d . 1 1 . .
    H H10A 0.3781 0.2413 1.4997 0.110 Uiso calc R 1 1 . .
    H H10B 0.4081 0.1033 1.4254 0.110 Uiso calc R 1 1 . .
    C C11 0.3934(3) 0.6097(11) 1.4138(5) 0.089(2) Uani d . 1 1 . .
    H H11A 0.3815 0.6282 1.4816 0.107 Uiso calc R 1 1 . .
    H H11B 0.4143 0.7250 1.3975 0.107 Uiso calc R 1 1 . .
    C C12 0.4659(2) 0.0198(9) 1.1198(5) 0.0650(17) Uani d . 1 1 . .
    H H12A 0.4599 -0.0992 1.0779 0.078 Uiso calc R 1 1 . .
    H H12B 0.4514 -0.0060 1.1848 0.078 Uiso calc R 1 1 . .
    C C13 0.5207(2) 0.0501(14) 1.1319(6) 0.096(3) Uani d . 1 1 . .
    H H13A 0.5352 -0.0745 1.1563 0.143 Uiso calc R 1 1 . .
    H H13B 0.5267 0.1593 1.1786 0.143 Uiso calc R 1 1 . .
    H H13C 0.5348 0.0847 1.0683 0.143 Uiso calc R 1 1 . .
    C C14 0.4485(2) 0.2439(8) 0.9739(4) 0.0487(12) Uani d . 1 1 . .
    C C15 0.42363(18) 0.5519(8) 0.8724(4) 0.0561(14) Uani d . 1 1 . .
    H H15A 0.4318 0.6926 0.8895 0.067 Uiso calc R 1 1 . .
    H H15B 0.4477 0.5031 0.8246 0.067 Uiso calc R 1 1 . .
    C C16 0.3704(2) 0.3810(9) 0.7556(5) 0.0640(15) Uani d . 1 1 . .
    H H16A 0.3784 0.2514 0.7875 0.077 Uiso calc R 1 1 . .
    H H16B 0.3929 0.4013 0.7004 0.077 Uiso calc R 1 1 . .
    C C17 0.3181(2) 0.3728(9) 0.7154(5) 0.0670(17) Uani d . 1 1 . .
    H H17A 0.3153 0.2632 0.6666 0.080 Uiso calc R 1 1 . .
    H H17B 0.2957 0.3436 0.7699 0.080 Uiso calc R 1 1 . .
    C C18 0.3126(2) 0.7352(11) 0.7401(5) 0.077(2) Uani d . 1 1 . .
    H H18A 0.2907 0.7184 0.7964 0.092 Uiso calc R 1 1 . .
    H H18B 0.3049 0.8646 0.7078 0.092 Uiso calc R 1 1 . .
    C C19 0.3642(2) 0.7407(10) 0.7770(5) 0.0707(17) Uani d . 1 1 . .
    H H19A 0.3863 0.7619 0.7211 0.085 Uiso calc R 1 1 . .
    H H19B 0.3683 0.8540 0.8234 0.085 Uiso calc R 1 1 . .
    C C20 0.2619(2) 0.5739(9) 0.6120(4) 0.0587(14) Uani d . 1 1 . .
    C C21 0.2322(2) 0.4026(11) 0.5996(4) 0.0650(16) Uani d . 1 1 . .
    H H21 0.2393 0.2810 0.6331 0.078 Uiso calc R 1 1 . .
    C C22 0.1913(2) 0.4140(12) 0.5361(5) 0.0732(18) Uani d . 1 1 . .
    H H22 0.1719 0.2983 0.5260 0.088 Uiso calc R 1 1 . .
    C C23 0.1798(2) 0.5956(12) 0.4890(5) 0.0775(19) Uani d . 1 1 . .
    H H23 0.1523 0.6035 0.4482 0.093 Uiso calc R 1 1 . .
    C C24 0.2089(3) 0.7651(12) 0.5023(5) 0.0766(19) Uani d . 1 1 . .
    H H24 0.2006 0.8880 0.4711 0.092 Uiso calc R 1 1 . .
    C C25 0.2496(2) 0.7563(10) 0.5605(4) 0.0688(16) Uani d . 1 1 . .
    H H25 0.2695 0.8714 0.5665 0.083 Uiso calc R 1 1 . .
loop_
    _atom_site_aniso_label
    _atom_site_aniso_U_11
    _atom_site_aniso_U_22
    _atom_site_aniso_U_33
    _atom_site_aniso_U_12
    _atom_site_aniso_U_13
    _atom_site_aniso_U_23
    S1 0.0731(8) 0.0694(8) 0.0558(8) 0.0032(8) 0.0078(9) -0.0078(9)
    N1 0.061(3) 0.059(3) 0.048(3) 0.003(2) 0.000(2) -0.004(2)
    N2 0.059(2) 0.056(3) 0.045(2) 0.000(2) 0.003(2) 0.003(2)
    N3 0.053(2) 0.050(2) 0.046(2) 0.002(2) -0.003(2) -0.005(2)
    N4 0.056(2) 0.053(3) 0.052(2) 0.001(2) -0.006(2) 0.001(2)
    N5 0.058(3) 0.048(2) 0.056(3) -0.001(2) -0.010(2) 0.004(2)
    C1 0.048(3) 0.046(3) 0.051(3) -0.001(2) -0.005(3) 0.005(2)
    C2 0.051(3) 0.047(3) 0.052(3) -0.001(3) -0.002(3) -0.003(2)
    C3 0.073(4) 0.059(3) 0.058(4) -0.006(3) 0.010(3) -0.007(3)
    C4 0.102(5) 0.066(4) 0.062(4) -0.014(4) 0.024(4) -0.007(3)
    C5 0.078(4) 0.087(5) 0.077(5) -0.008(4) 0.023(4) -0.015(4)
    C6 0.089(4) 0.070(4) 0.070(4) 0.012(4) 0.016(4) -0.011(3)
    C7 0.085(4) 0.054(3) 0.063(4) 0.011(3) 0.008(3) -0.004(3)
    C8 0.066(3) 0.082(4) 0.055(4)  0.000(3) -0.005(3) -0.011(3)
    C9 0.090(4) 0.106(5) 0.051(4) 0.007(5) -0.012(4) -0.012(4)
    C10 0.133(7) 0.087(5) 0.056(4) 0.025(5) 0.017(5) 0.003(4)
    C11 0.117(6) 0.078(4) 0.072(5) -0.007(5) 0.012(4) -0.030(3)
    C12 0.082(4) 0.057(3) 0.056(3) 0.018(3) 0.007(4) 0.010(3)
    C13 0.072(4) 0.143(7) 0.072(4) 0.038(5) 0.004(4) 0.019(5)
    C14 0.048(3) 0.055(3) 0.043(3) -0.006(3) 0.001(3) 0.000(2)
    C15 0.058(3) 0.063(3) 0.048(3) -0.002(3)  0.000(3) 0.010(3)
    C16 0.071(3) 0.049(3) 0.072(4) 0.005(3) -0.010(3) -0.004(3)
    C17 0.077(4) 0.051(3) 0.073(4) -0.002(3) -0.015(3) 0.006(3)
    C18 0.083(4) 0.063(4) 0.084(5) 0.015(4) -0.019(4) -0.009(4)
    C19 0.084(4) 0.058(4) 0.070(4) 0.000(4) -0.012(4) 0.005(3)
    C20 0.059(3) 0.062(3) 0.055(3) 0.006(3) 0.001(3) -0.001(3)
    C21 0.061(3) 0.071(4) 0.062(4) -0.006(3) -0.002(3) 0.003(3)
    C22 0.061(3) 0.089(5) 0.070(4) 0.001(4) -0.006(3) -0.005(4)
    C23 0.069(4) 0.099(6) 0.064(4) 0.020(4) -0.011(3) -0.011(4)
    C24 0.086(5) 0.082(5) 0.062(4) 0.023(4) -0.018(4) -0.001(4)
    C25 0.077(4) 0.064(4) 0.065(4) 0.007(3) -0.012(4) 0.006(3)
_geom_special_details
;
All e.s.d.'s (except the e.s.d. in the dihedral angle between two l.s. planes)
are estimated using the full covariance matrix. The cell e.s.d.'s are taken
into account individually in the estimation of e.s.d.'s in distances, angles
and torsion angles; correlations between e.s.d.'s in cell parameters are only
 used when they are defined by crystal symmetry.  An approximate (isotropic)
treatment of cell e.s.d.'s is used for estimating e.s.d.'s involving l.s.
planes.
;
loop_
    _geom_bond_atom_site_label_1
    _geom_bond_atom_site_label_2
    _geom_bond_site_symmetry_2
    _geom_bond_distance
    _geom_bond_publ_flag
    S1 C14 . 1.670(6) ?
    N1 C1 . 1.311(7) ?
    N1 N2 . 1.384(6) ?
    N2 C14 . 1.344(7) ?
    N2 C15 . 1.459(7) ?
    N3 C14 . 1.383(7) ?
    N3 C1 . 1.388(7) ?
    N3 C12 . 1.471(7) ?
    N4 C15 . 1.440(7) ?
    N4 C16 . 1.449(7) ?
    N4 C19 . 1.465(7) ?
    N5 C20 . 1.412(7) ?
    N5 C17 . 1.450(8) ?
    N5 C18 . 1.461(8) ?
    C1 C2 . 1.495(8) ?
    C2 C8 . 1.518(8) ?
    C2 C7 . 1.533(8) ?
    C2 C3 . 1.560(8) ?
    C3 C4 . 1.544(8) ?
    C3 H3A . 0.9700 ?
    C3 H3B . 0.9700 ?
    C4 C5 . 1.509(9) ?
    C4 C10 . 1.520(10) ?
    C4 H4 . 0.9800 ?
    C5 C6 . 1.525(9) ?
    C5 H5A . 0.9700 ?
    C5 H5B . 0.9700 ?
    C6 C11 . 1.504(10) ?
    C6 C7 . 1.538(9) ?
    C6 H6 . 0.9800 ?
    C7 H7A . 0.9700 ?
    C7 H7B . 0.9700 ?
    C8 C9 . 1.548(9) ?
    C8 H8A . 0.9700 ?
    C8 H8B . 0.9700 ?
    C9 C10 . 1.514(11) ?
    C9 C11 . 1.520(10) ?
    C9 H9 . 0.9800 ?
    C10 H10A . 0.9700 ?
    C10 H10B . 0.9700 ?
    C11 H11A . 0.9700 ?
    C11 H11B . 0.9700 ?
    C12 C13 . 1.522(9) ?
    C12 H12A . 0.9700 ?
    C12 H12B . 0.9700 ?
    C13 H13A . 0.9600 ?
    C13 H13B . 0.9600 ?
    C13 H13C . 0.9600 ?
    C15 H15A . 0.9700 ?
    C15 H15B . 0.9700 ?
    C16 C17 . 1.530(8) ?
    C16 H16A . 0.9700 ?
    C16 H16B . 0.9700 ?
    C17 H17A . 0.9700 ?
    C17 H17B . 0.9700 ?
    C18 C19 . 1.496(9) ?
    C18 H18A . 0.9700 ?
    C18 H18B . 0.9700 ?
    C19 H19A . 0.9700 ?
    C19 H19B . 0.9700 ?
    C20 C21 . 1.390(8) ?
    C20 C25 . 1.413(8) ?
    C21 C22 . 1.408(9) ?
    C21 H21 . 0.9300 ?
    C22 C23 . 1.376(10) ?
    C22 H22 . 0.9300 ?
    C23 C24 . 1.373(10) ?
    C23 H23 . 0.9300 ?
    C24 C25 . 1.361(9) ?
    C24 H24 . 0.9300 ?
    C25 H25 . 0.9300 ?
loop_
    _geom_angle_atom_site_label_1
    _geom_angle_atom_site_label_2
    _geom_angle_atom_site_label_3
    _geom_angle_site_symmetry_1
    _geom_angle_site_symmetry_3
    _geom_angle
    _geom_angle_publ_flag
    C1 N1 N2 . . 105.6(4) ?
    C14 N2 N1 . . 112.6(4) ?
    C14 N2 C15 . . 127.6(5) ?
    N1 N2 C15 . . 119.5(4) ?
    C14 N3 C1 . . 108.7(4) ?
    C14 N3 C12 . . 120.9(5) ?
    C1 N3 C12 . . 130.3(4) ?
    C15 N4 C16 . . 112.9(5) ?
    C15 N4 C19 . . 111.8(5) ?
    C16 N4 C19 . . 108.5(5) ?
    C20 N5 C17 . . 117.6(5) ?
    C20 N5 C18 . . 116.4(5) ?
    C17 N5 C18 . . 110.1(5) ?
    N1 C1 N3 . . 109.4(5) ?
    N1 C1 C2 . . 122.0(5) ?
    N3 C1 C2 . . 128.6(5) ?
    C1 C2 C8 . . 113.2(4) ?
    C1 C2 C7 . . 108.9(5) ?
    C8 C2 C7 . . 108.8(5) ?
    C1 C2 C3 . . 110.0(4) ?
    C8 C2 C3 . . 109.4(5) ?
    C7 C2 C3 . . 106.3(5) ?
    C4 C3 C2 . . 109.0(5) ?
    C4 C3 H3A . . 109.9 ?
    C2 C3 H3A . . 109.9 ?
    C4 C3 H3B . . 109.9 ?
    C2 C3 H3B . . 109.9 ?
    H3A C3 H3B . . 108.3 ?
    C5 C4 C10 . . 110.7(6) ?
    C5 C4 C3 . . 109.0(6) ?
    C10 C4 C3 . . 110.0(6) ?
    C5 C4 H4 . . 109.0 ?
    C10 C4 H4 . . 109.0 ?
    C3 C4 H4 . . 109.0 ?
    C4 C5 C6 . . 109.4(5) ?
    C4 C5 H5A . . 109.8 ?
    C6 C5 H5A . . 109.8 ?
    C4 C5 H5B . . 109.8 ?
    C6 C5 H5B . . 109.8 ?
    H5A C5 H5B . . 108.2 ?
    C11 C6 C5 . . 110.3(6) ?
    C11 C6 C7 . . 110.0(5) ?
    C5 C6 C7 . . 107.6(6) ?
    C11 C6 H6 . . 109.6 ?
    C5 C6 H6 . . 109.6 ?
    C7 C6 H6 . . 109.6 ?
    C2 C7 C6 . . 111.2(5) ?
    C2 C7 H7A . . 109.4 ?
    C6 C7 H7A . . 109.4 ?
    C2 C7 H7B . . 109.4 ?
    C6 C7 H7B . . 109.4 ?
    H7A C7 H7B . . 108.0 ?
    C2 C8 C9 . . 111.2(5) ?
    C2 C8 H8A . . 109.4 ?
    C9 C8 H8A . . 109.4 ?
    C2 C8 H8B . . 109.4 ?
    C9 C8 H8B . . 109.4 ?
    H8A C8 H8B . . 108.0 ?
    C10 C9 C11 . . 110.0(7) ?
    C10 C9 C8 . . 108.5(6) ?
    C11 C9 C8 . . 108.8(6) ?
    C10 C9 H9 . . 109.9 ?
    C11 C9 H9 . . 109.9 ?
    C8 C9 H9 . . 109.9 ?
    C9 C10 C4 . . 109.8(6) ?
    C9 C10 H10A . . 109.7 ?
    C4 C10 H10A . . 109.7 ?
    C9 C10 H10B . . 109.7 ?
    C4 C10 H10B . . 109.7 ?
    H10A C10 H10B . . 108.2 ?
    C6 C11 C9 . . 110.2(6) ?
    C6 C11 H11A . . 109.6 ?
    C9 C11 H11A . . 109.6 ?
    C6 C11 H11B . . 109.6 ?
    C9 C11 H11B . . 109.6 ?
    H11A C11 H11B . . 108.1 ?
    N3 C12 C13 . . 111.2(5) ?
    N3 C12 H12A . . 109.4 ?
    C13 C12 H12A . . 109.4 ?
    N3 C12 H12B . . 109.4 ?
    C13 C12 H12B . . 109.4 ?
    H12A C12 H12B . . 108.0 ?
    C12 C13 H13A . . 109.5 ?
    C12 C13 H13B . . 109.5 ?
    H13A C13 H13B . . 109.5 ?
    C12 C13 H13C . . 109.5 ?
    H13A C13 H13C . . 109.5 ?
    H13B C13 H13C . . 109.5 ?
    N2 C14 N3 . . 103.6(5) ?
    N2 C14 S1 . . 128.2(4) ?
    N3 C14 S1 . . 128.1(4) ?
    N4 C15 N2 . . 111.6(4) ?
    N4 C15 H15A . . 109.3 ?
    N2 C15 H15A . . 109.3 ?
    N4 C15 H15B . . 109.3 ?
    N2 C15 H15B . . 109.3 ?
    H15A C15 H15B . . 108.0 ?
    N4 C16 C17 . . 110.8(5) ?
    N4 C16 H16A . . 109.5 ?
    C17 C16 H16A . . 109.5 ?
    N4 C16 H16B . . 109.5 ?
    C17 C16 H16B . . 109.5 ?
    H16A C16 H16B . . 108.1 ?
    N5 C17 C16 . . 110.3(5) ?
    N5 C17 H17A . . 109.6 ?
    C16 C17 H17A . . 109.6 ?
    N5 C17 H17B . . 109.6 ?
    C16 C17 H17B . . 109.6 ?
    H17A C17 H17B . . 108.1 ?
    N5 C18 C19 . . 111.3(5) ?
    N5 C18 H18A . . 109.4 ?
    C19 C18 H18A . . 109.4 ?
    N5 C18 H18B . . 109.4 ?
    C19 C18 H18B . . 109.4 ?
    H18A C18 H18B . . 108.0 ?
    N4 C19 C18 . . 109.7(6) ?
    N4 C19 H19A . . 109.7 ?
    C18 C19 H19A . . 109.7 ?
    N4 C19 H19B . . 109.7 ?
    C18 C19 H19B . . 109.7 ?
    H19A C19 H19B . . 108.2 ?
    C21 C20 N5 . . 122.0(5) ?
    C21 C20 C25 . . 118.4(5) ?
    N5 C20 C25 . . 119.4(6) ?
    C20 C21 C22 . . 119.7(6) ?
    C20 C21 H21 . . 120.1 ?
    C22 C21 H21 . . 120.1 ?
    C23 C22 C21 . . 120.2(7) ?
    C23 C22 H22 . . 119.9 ?
    C21 C22 H22 . . 119.9 ?
    C24 C23 C22 . . 119.9(6) ?
    C24 C23 H23 . . 120.0 ?
    C22 C23 H23 . . 120.0 ?
    C25 C24 C23 . . 121.1(7) ?
    C25 C24 H24 . . 119.5 ?
    C23 C24 H24 . . 119.5 ?
    C24 C25 C20 . . 120.6(7) ?
    C24 C25 H25 . . 119.7 ?
    C20 C25 H25 . . 119.7 ?
loop_
    _geom_torsion_atom_site_label_1
    _geom_torsion_atom_site_label_2
    _geom_torsion_atom_site_label_3
    _geom_torsion_atom_site_label_4
    _geom_torsion_site_symmetry_1
    _geom_torsion_site_symmetry_2
    _geom_torsion_site_symmetry_3
    _geom_torsion_site_symmetry_4
    _geom_torsion
    _geom_torsion_publ_flag
    C1 N1 N2 C14 . . . . -1.9(6) ?
    C1 N1 N2 C15 . . . . -176.4(5) ?
    N2 N1 C1 N3 . . . . 2.4(6) ?
    N2 N1 C1 C2 . . . . -177.8(5) ?
    C14 N3 C1 N1 . . . . -2.2(6) ?
    C12 N3 C1 N1 . . . . 174.2(5) ?
    C14 N3 C1 C2 . . . . 178.0(5) ?
    C12 N3 C1 C2 . . . . -5.6(9) ?
    N1 C1 C2 C8 . . . . -118.6(6) ?
    N3 C1 C2 C8 . . . . 61.1(8) ?
    N1 C1 C2 C7 . . . . 2.5(7) ?
    N3 C1 C2 C7 . . . . -177.7(5) ?
    N1 C1 C2 C3 . . . . 118.7(6) ?
    N3 C1 C2 C3 . . . . -61.5(7) ?
    C1 C2 C3 C4 . . . . -178.0(5) ?
    C8 C2 C3 C4 . . . . 57.1(7) ?
    C7 C2 C3 C4 . . . . -60.2(7) ?
    C2 C3 C4 C5 . . . . 62.4(7) ?
    C2 C3 C4 C10 . . . . -59.2(7) ?
    C10 C4 C5 C6 . . . . 58.4(7) ?
    C3 C4 C5 C6 . . . . -62.7(8) ?
    C4 C5 C6 C11 . . . . -58.6(7) ?
    C4 C5 C6 C7 . . . . 61.4(8) ?
    C1 C2 C7 C6 . . . . 179.7(5) ?
    C8 C2 C7 C6 . . . . -56.5(7) ?
    C3 C2 C7 C6 . . . . 61.2(6) ?
    C11 C6 C7 C2 . . . . 58.1(8) ?
    C5 C6 C7 C2 . . . . -62.1(7) ?
    C1 C2 C8 C9 . . . . 178.9(5) ?
    C7 C2 C8 C9 . . . . 57.6(7) ?
    C3 C2 C8 C9 . . . . -58.2(7) ?
    C2 C8 C9 C10 . . . . 59.9(8) ?
    C2 C8 C9 C11 . . . . -59.7(8) ?
    C11 C9 C10 C4 . . . . 58.0(7) ?
    C8 C9 C10 C4 . . . . -60.8(8) ?
    C5 C4 C10 C9 . . . . -58.6(7) ?
    C3 C4 C10 C9 . . . . 61.9(8) ?
    C5 C6 C11 C9 . . . . 58.9(7) ?
    C7 C6 C11 C9 . . . . -59.6(8) ?
    C10 C9 C11 C6 . . . . -58.7(7) ?
    C8 C9 C11 C6 . . . . 60.0(8) ?
    C14 N3 C12 C13 . . . . 74.2(7) ?
    C1 N3 C12 C13 . . . . -101.9(7) ?
    N1 N2 C14 N3 . . . . 0.5(6) ?
    C15 N2 C14 N3 . . . . 174.4(5) ?
    N1 N2 C14 S1 . . . . 178.2(4) ?
    C15 N2 C14 S1 . . . . -7.9(9) ?
    C1 N3 C14 N2 . . . . 1.0(6) ?
    C12 N3 C14 N2 . . . . -175.9(5) ?
    C1 N3 C14 S1 . . . . -176.7(4) ?
    C12 N3 C14 S1 . . . . 6.4(8) ?
    C16 N4 C15 N2 . . . . -88.9(6) ?
    C19 N4 C15 N2 . . . . 148.5(5) ?
    C14 N2 C15 N4 . . . . 107.8(6) ?
    N1 N2 C15 N4 . . . . -78.7(6) ?
    C15 N4 C16 C17 . . . . 175.9(5) ?
    C19 N4 C16 C17 . . . . -59.7(6) ?
    C20 N5 C17 C16 . . . . 168.3(5) ?
    C18 N5 C17 C16 . . . . -55.2(7) ?
    N4 C16 C17 N5 . . . . 57.9(7) ?
    C20 N5 C18 C19 . . . . -165.7(5) ?
    C17 N5 C18 C19 . . . . 57.2(7) ?
    C15 N4 C19 C18 . . . . -174.4(5) ?
    C16 N4 C19 C18 . . . . 60.4(6) ?
    N5 C18 C19 N4 . . . . -59.8(7) ?
    C17 N5 C20 C21 . . . . 0.2(8) ?
    C18 N5 C20 C21 . . . . -133.6(6) ?
    C17 N5 C20 C25 . . . . -176.0(6) ?
    C18 N5 C20 C25 . . . . 50.2(7) ?
    N5 C20 C21 C22 . . . . -175.6(5) ?
    C25 C20 C21 C22 . . . . 0.6(8) ?
    C20 C21 C22 C23 . . . . -2.1(9) ?
    C21 C22 C23 C24 . . . . 1.3(10) ?
    C22 C23 C24 C25 . . . . 1.0(10) ?
    C23 C24 C25 C20 . . . . -2.5(10) ?
    C21 C20 C25 C24 . . . . 1.7(9) ?
    N5 C20 C25 C24 . . . . 178.0(6) ?
loop_
    _geom_hbond_atom_site_label_D
    _geom_hbond_atom_site_label_H
    _geom_hbond_atom_site_label_A
    _geom_hbond_site_symmetry_A
    _geom_hbond_distance_DH
    _geom_hbond_distance_HA
    _geom_hbond_distance_DA
    _geom_hbond_angle_DHA
    C15 H15A S1 1_565 0.97 2.90 3.836(5) 162
    C5 H5A C20 1_556 0.97 2.80 3.750(6) 167
