# Supplementary material for: 3-(Adamantan-1-yl)-4-ethyl-1-[(4-phenyl­piperazin-1-yl)meth­yl]-1H-1,2,4-triazole-5(4H)-thione
Source: Acta Crystallogr Sect E Struct Rep Online. 2012 Jul 7;68(Pt 8):o2380–1. doi: 10.1107/S160053681202990X (PMC3414308; doi:10.1107/S160053681202990X)
Supplement: Supplementary file 2 [file e-68-o2380-Isup2.hkl]

# 
# h,k,l, Fc-squared, Fo-squared, sigma(Fo-squared) and status flag 
# 
data_I
_shelx_title ' I         P n a 21     R = 0.06' 
_shelx_refln_list_code          4 
_shelx_F_calc_maximum      166.47 
_exptl_crystal_F_000       944.00 
_reflns_d_resolution_high  0.8170 
 
loop_ 
 _symmetry_equiv_pos_as_xyz 
 'x, y, z' 
 '-x, -y, z+1/2' 
 '-x+1/2, y+1/2, z+1/2' 
 'x+1/2, -y+1/2, z' 
 
_cell_length_a    27.3820 
_cell_length_b     6.5083 
_cell_length_c    13.3690 
_cell_angle_alpha  90.000 
_cell_angle_beta   90.000 
_cell_angle_gamma  90.000 
 
_shelx_F_squared_multiplier     1.000 
 
loop_ 
 _refln_index_h 
 _refln_index_k 
 _refln_index_l 
 _refln_F_squared_calc 
 _refln_F_squared_meas 
 _refln_F_squared_sigma 
 _refln_observed_status 
  16   0  -9      264.87      249.70     31.43 o 
  18   0  -9      159.31      106.83     23.67 o 
  20   0  -9       54.70       64.09     20.33 o 
  22   0  -9        7.97       37.00     19.25 o 
  24   0  -9       23.95       25.54     16.01 o 
  26   0  -9       22.58       27.14     12.89 o 
  14   1  -9      104.29       43.84     18.38 o 
  15   1  -9       13.84      -17.53     17.53 o 
  16   1  -9      264.77      233.99     30.73 o 
  17   1  -9       29.82       23.31     16.59 o 
  18   1  -9       40.08        8.81     37.78 o 
  19   1  -9       60.01       32.63     16.83 o 
  20   1  -9       27.90       18.32     11.16 o 
  21   1  -9       56.22       43.04     16.81 o 
  22   1  -9       16.03       36.34     11.46 o 
  23   1  -9       27.34       47.66     12.02 o 
  24   1  -9        1.54        1.78     25.22 o 
  25   1  -9        6.95       13.78     23.63 o 
  26   1  -9       10.03       -4.36      9.91 o 
  20   2  -9        2.05       -6.59     12.23 o 
  21   2  -9       80.70       98.36     19.33 o 
  22   2  -9       24.79       13.29     12.46 o 
  23   2  -9       34.77       29.76     13.12 o 
  24   2  -9       22.64       15.28      9.61 o 
  14   0  -8        2.73       -6.62     14.44 o 
  16   0  -8      232.43      216.32     29.44 o 
  18   0  -8      815.05      873.03     57.30 o 
  20   0  -8      575.06      514.31     45.99 o 
  22   0  -8       76.76       79.39     24.01 o 
  24   0  -8        9.22       27.63     17.01 o 
  26   0  -8       11.57        7.84     13.56 o 
  28   0  -8        9.49       16.73     12.55 o 
  12   1  -8      122.52       91.99     20.66 o 
  13   1  -8      250.33      224.91     28.39 o 
  14   1  -8      119.09       82.45     20.57 o 
  15   1  -8      181.98      177.67     19.02 o 
  16   1  -8      204.09      192.72     20.41 o 
  17   1  -8      152.28      165.18     20.17 o 
  18   1  -8       56.40       62.28     14.15 o 
  19   1  -8      109.09      109.69     17.32 o 
  20   1  -8       21.24       17.18     14.02 o 
  21   1  -8       84.54       59.61     14.22 o 
  22   1  -8       69.52       81.93     16.40 o 
  23   1  -8       46.25       54.81     11.17 o 
  24   1  -8       14.47        9.60      8.60 o 
  25   1  -8       26.41       32.62     11.76 o 
  26   1  -8        1.03       16.09      9.66 o 
  27   1  -8        8.65        4.94      8.36 o 
  28   1  -8        3.13        4.30     15.81 o 
  15   2  -8       53.94       83.43     21.84 o 
  16   2  -8       22.71       54.18     20.44 o 
  17   2  -8       54.52       75.47     22.11 o 
  18   2  -8       10.60       14.51     14.68 o 
  19   2  -8        4.78       -6.88     10.35 o 
  20   2  -8       98.70       96.44     15.32 o 
  21   2  -8        6.38        0.56     11.14 o 
  22   2  -8       30.72       45.20     18.27 o 
  23   2  -8        3.46       28.27     15.83 o 
  24   2  -8       23.48       22.12     10.45 o 
  25   2  -8       38.68       30.11     13.20 o 
  26   2  -8        5.83       12.84      8.21 o 
  27   2  -8       31.81       41.56     13.06 o 
  17   3  -8       32.80       61.90     21.40 o 
  18   3  -8       18.70       39.39     17.78 o 
  19   3  -8        7.54       28.24     17.14 o 
  20   3  -8        8.18       18.10     13.67 o 
  21   3  -8        8.59       19.92     14.18 o 
  22   3  -8        1.93       -5.58     13.17 o 
  23   3  -8       11.99       29.41     13.43 o 
  24   3  -8        6.63       -1.76     10.69 o 
  25   3  -8        4.78       -9.71      9.71 o 
  12   0  -7     1007.02      958.59     49.07 o 
  14   0  -7      528.96      547.56     40.48 o 
  16   0  -7       90.08       83.45     20.97 o 
  18   0  -7       34.46       20.77     17.49 o 
  20   0  -7       15.94       10.58     16.96 o 
  22   0  -7      304.15      290.98     37.29 o 
  24   0  -7       35.53       52.59     21.22 o 
  26   0  -7       27.85       27.16     16.66 o 
  28   0  -7       49.41       41.54     15.83 o 
  30   0  -7       35.08       22.69     11.82 o 
  11   1  -7      917.26      903.56     49.27 o 
  12   1  -7      384.16      356.07     33.67 o 
  13   1  -7      184.01      214.99     49.91 o 
  14   1  -7      114.41      133.08     27.66 o 
  15   1  -7       43.58       31.70     23.01 o 
  16   1  -7       64.31       59.98     13.61 o 
  17   1  -7      372.87      361.07     30.19 o 
  18   1  -7       42.84       45.94     19.73 o 
  19   1  -7      137.67      137.47     18.75 o 
  20   1  -7       94.38       90.69     16.58 o 
  21   1  -7       13.24        7.56     11.37 o 
  22   1  -7      117.95       96.47     18.14 o 
  23   1  -7       71.41       67.58     16.09 o 
  24   1  -7        2.34       -2.30     12.98 o 
  25   1  -7       17.12       28.58     11.43 o 
  26   1  -7        8.70        8.21      9.75 o 
  27   1  -7       15.03       18.33      9.96 o 
  28   1  -7        5.95       29.53     10.28 o 
  29   1  -7        4.67        6.60      8.91 o 
  13   2  -7      921.87      980.74     52.95 o 
  14   2  -7      193.94      185.46     19.78 o 
  15   2  -7      811.88      801.34     31.16 o 
  16   2  -7        1.77       12.10      9.59 o 
  17   2  -7      168.19      149.78     19.69 o 
  18   2  -7       36.55       35.91     11.99 o 
  19   2  -7      175.17      152.56     19.84 o 
  20   2  -7        1.06        6.03     12.00 o 
  21   2  -7      103.30      102.25     16.64 o 
  22   2  -7       50.82       49.19     13.23 o 
  23   2  -7       51.82       56.45     14.90 o 
  24   2  -7       28.59       49.25     14.32 o 
  25   2  -7        4.67       11.12     10.46 o 
  26   2  -7        2.12       28.08     11.11 o 
  27   2  -7        3.70       14.24     15.07 o 
  28   2  -7        7.39       15.36     18.99 o 
  13   3  -7      432.80      394.81     36.58 o 
  14   3  -7       53.20       50.14     18.01 o 
  15   3  -7       82.28      115.67     23.63 o 
  16   3  -7       12.98      -13.18     15.42 o 
  17   3  -7       81.46       98.32     15.98 o 
  18   3  -7       42.15       32.57     20.45 o 
  19   3  -7       18.87       38.00     13.38 o 
  20   3  -7       27.62       44.07     27.95 o 
  21   3  -7        1.10       20.27     21.65 o 
  22   3  -7        4.89       19.50     10.28 o 
  23   3  -7       15.15       26.73     14.67 o 
  24   3  -7       34.02       28.19     15.03 o 
  25   3  -7        2.08       13.35     13.19 o 
  26   3  -7       34.15        8.38     11.77 o 
  14   4  -7       44.64       28.59     15.52 o 
  15   4  -7       70.52       91.65     21.70 o 
  16   4  -7        9.40        1.70     15.23 o 
  17   4  -7        5.31       13.08     13.79 o 
  18   4  -7       15.95        1.76     15.55 o 
  19   4  -7       18.82       10.21     14.78 o 
  20   4  -7        8.89        7.87     14.53 o 
  21   4  -7       21.12       51.12     17.27 o 
  22   4  -7        0.00       17.79     13.15 o 
  23   4  -7        7.38       15.92     11.52 o 
  24   4  -7        3.46       -8.58      8.58 o 
  14   0  -6      629.61      675.59     43.78 o 
  16   0  -6      117.38      126.79     24.47 o 
  18   0  -6      333.89      314.56     36.45 o 
  20   0  -6       49.96       54.82     22.07 o 
  22   0  -6       70.12       57.33     22.33 o 
  24   0  -6      121.84      119.71     26.95 o 
  26   0  -6       69.32       81.77     23.20 o 
  28   0  -6       13.55       16.74     15.96 o 
  30   0  -6       14.08        4.00     12.42 o 
  13   1  -6       18.97        9.18      9.73 o 
  14   1  -6      374.09      374.90     24.64 o 
  15   1  -6       93.62       72.52     15.01 o 
  16   1  -6       91.43       85.57     15.99 o 
  17   1  -6        2.86       11.35     23.64 o 
  18   1  -6       11.29        8.58     10.72 o 
  19   1  -6       35.91       45.38     17.37 o 
  20   1  -6        1.20       23.05     12.60 o 
  21   1  -6       81.94      118.20     29.13 o 
  22   1  -6        6.89        9.66     12.51 o 
  23   1  -6      137.87      122.37     19.48 o 
  24   1  -6        5.42        9.16     14.09 o 
  25   1  -6       13.60       22.55     15.76 o 
  26   1  -6       34.05       47.50     11.34 o 
  27   1  -6       10.31       11.43     12.47 o 
  28   1  -6       48.14       26.07      9.52 o 
  29   1  -6       20.66       31.60     11.39 o 
  30   1  -6        7.58        0.80     10.61 o 
  10   2  -6      250.17      230.08     27.39 o 
  11   2  -6       75.43       43.18     17.02 o 
  12   2  -6       65.38       56.97     12.36 o 
  13   2  -6       25.03       29.89     11.73 o 
  14   2  -6       21.90       15.97     10.24 o 
  15   2  -6      893.79      875.62     95.75 o 
  16   2  -6      510.68      517.08     32.04 o 
  17   2  -6      109.74      107.08     39.13 o 
  18   2  -6       31.51       31.84     16.16 o 
  19   2  -6       52.07       46.93     11.73 o 
  20   2  -6        0.24       10.46     10.13 o 
  21   2  -6       39.24       46.35     16.65 o 
  22   2  -6       53.88       53.73     12.86 o 
  23   2  -6       92.06       99.73     17.86 o 
  24   2  -6        4.42      -10.07     11.13 o 
  25   2  -6        5.47        0.97      9.99 o 
  26   2  -6        7.44        6.08     10.01 o 
  27   2  -6       24.94       38.75     13.73 o 
  28   2  -6        4.20       18.53     10.26 o 
  29   2  -6       18.01       11.31      7.97 o 
  12   3  -6      953.96      884.85     51.98 o 
  13   3  -6      130.78      131.18     17.04 o 
  14   3  -6      251.72      248.51     22.22 o 
  15   3  -6        4.52       -9.04     10.72 o 
  16   3  -6      621.03      611.88     34.57 o 
  17   3  -6      168.88      171.91     20.90 o 
  18   3  -6       32.86       54.83     15.79 o 
  19   3  -6       40.13       37.15     14.39 o 
  20   3  -6        0.26        5.81     11.71 o 
  21   3  -6        5.32       19.31     12.87 o 
  22   3  -6       10.90        4.95     22.62 o 
  23   3  -6        1.11        4.54     11.19 o 
  24   3  -6        9.85        8.29     12.06 o 
  25   3  -6       19.54       25.30     16.25 o 
  26   3  -6       13.63       20.22     14.30 o 
  27   3  -6       13.75       23.19     12.46 o 
  28   3  -6       25.70       27.27     12.41 o 
  13   4  -6      152.66      185.85     28.12 o 
  14   4  -6      152.06      141.32     28.29 o 
  15   4  -6      160.19      182.42     28.15 o 
  16   4  -6       24.19       41.03     18.10 o 
  17   4  -6       31.45       43.25     18.42 o 
  18   4  -6       11.06       24.02     17.40 o 
  19   4  -6       14.19       19.00     16.63 o 
  20   4  -6       36.26       82.06     20.12 o 
  21   4  -6        2.42       -0.06     15.86 o 
  22   4  -6        5.69       -3.99     13.19 o 
  23   4  -6       25.91       33.68     16.11 o 
  24   4  -6       33.12       34.73     13.57 o 
  25   4  -6        2.86        7.23      9.95 o 
  13   5  -6       20.75       20.43     15.12 o 
  14   5  -6        4.88       11.48     14.37 o 
  15   5  -6       36.05       37.42     16.54 o 
  16   5  -6        1.71      -11.07     15.22 o 
  17   5  -6       86.49       89.97     20.47 o 
  18   5  -6        1.34       -7.61     13.62 o 
  19   5  -6       29.21       17.97     13.09 o 
  20   5  -6        6.26      -11.66     13.06 o 
  21   5  -6       17.90       36.05     14.41 o 
  16   0  -5       80.57       89.55     22.45 o 
  18   0  -5       18.68       11.50     14.30 o 
  20   0  -5        5.96       -5.28     15.04 o 
  22   0  -5       33.73       36.79     20.28 o 
  24   0  -5       58.53       47.79     21.87 o 
  26   0  -5       24.68        8.77     15.74 o 
  28   0  -5      105.90      111.27     24.34 o 
  30   0  -5      103.34       92.76     15.34 o 
  14   1  -5      124.88      127.91     28.52 o 
  15   1  -5      164.72      144.45     16.75 o 
  16   1  -5        9.71       15.33     16.23 o 
  17   1  -5      182.87      204.32     20.22 o 
  18   1  -5       97.85      115.64     17.97 o 
  19   1  -5       69.79       70.68     14.46 o 
  20   1  -5      101.98      100.58     18.10 o 
  21   1  -5       22.69       32.02     13.28 o 
  22   1  -5       30.63       29.36     12.77 o 
  23   1  -5       22.94       25.15     14.35 o 
  24   1  -5       38.38       58.01     16.49 o 
  25   1  -5       56.04       63.26     16.71 o 
  26   1  -5       87.80       80.52     16.98 o 
  27   1  -5       24.34       32.59     10.74 o 
  28   1  -5       25.15       16.32     13.53 o 
  29   1  -5       37.70       41.85     10.10 o 
  30   1  -5        5.79        1.76      9.34 o 
  31   1  -5        7.68       18.80      8.65 o 
  12   2  -5      143.28      189.29     27.09 o 
  13   2  -5       83.07       85.29     18.97 o 
  14   2  -5        4.50       -3.54      8.78 o 
  15   2  -5      192.74      194.67     20.30 o 
  16   2  -5       96.80       74.63     35.52 o 
  17   2  -5      729.64      720.59     37.44 o 
  18   2  -5      212.96      171.41     21.20 o 
  19   2  -5      416.77      381.41     29.97 o 
  20   2  -5       46.86       21.86     13.04 o 
  21   2  -5      250.25      261.32     21.45 o 
  22   2  -5       11.31       16.68     12.02 o 
  23   2  -5       99.91      112.16     15.41 o 
  24   2  -5        5.37       27.18     11.27 o 
  25   2  -5       33.49       27.07     13.67 o 
  26   2  -5       28.84       28.00     13.09 o 
  27   2  -5        9.63       11.83     10.35 o 
  28   2  -5        1.34        8.70     21.09 o 
  29   2  -5        0.48       -3.95      9.73 o 
  30   2  -5       18.66       16.93      8.79 o 
  11   3  -5      116.81      119.42     24.21 o 
  12   3  -5      390.22      345.06     35.77 o 
  13   3  -5       39.95       35.26     19.18 o 
  14   3  -5      162.29      188.18     28.64 o 
  15   3  -5       33.28       44.11     17.08 o 
  16   3  -5     1153.18     1119.01     47.22 o 
  17   3  -5       73.54       79.15     25.31 o 
  18   3  -5      255.56      250.60     25.07 o 
  19   3  -5       27.39       46.56     14.26 o 
  20   3  -5       92.22       83.92     17.36 o 
  21   3  -5      101.05       97.27     19.59 o 
  22   3  -5       91.20      107.74     18.69 o 
  23   3  -5        7.98        9.71     12.94 o 
  24   3  -5       14.61       20.79     20.44 o 
  25   3  -5        5.92       21.70     12.28 o 
  26   3  -5       29.43       30.23     12.01 o 
  27   3  -5        7.30        2.37     12.55 o 
  28   3  -5       18.50       23.68     12.99 o 
  29   3  -5       20.19        3.00      8.97 o 
  16   4  -5       94.82       84.84     23.07 o 
  17   4  -5      271.36      301.89     36.61 o 
  18   4  -5       18.49       27.86     17.79 o 
  19   4  -5      128.12      136.49     26.89 o 
  20   4  -5        9.11       15.11     18.11 o 
  21   4  -5       41.63       43.27     18.33 o 
  22   4  -5        4.93       -0.82     15.42 o 
  23   4  -5       13.68        9.74     17.03 o 
  24   4  -5       10.48       22.52     15.34 o 
  25   4  -5       25.16       52.98     16.71 o 
  26   4  -5       10.47       11.73     10.93 o 
  15   5  -5      120.19      115.36     24.54 o 
  16   5  -5        2.24      -17.40     17.40 o 
  17   5  -5        5.79       25.50     14.71 o 
  18   5  -5        5.47       17.98     15.90 o 
  19   5  -5       10.41        9.39     14.41 o 
  20   5  -5        4.59       -1.76     12.50 o 
  21   5  -5       13.06       15.19     13.79 o 
  22   5  -5        4.25       10.99     11.77 o 
  23   5  -5       14.35       19.54     12.44 o 
  13   6  -5        3.98        0.05     11.82 o 
  14   6  -5       19.81       19.90     13.50 o 
  15   6  -5       21.53       20.27     13.94 o 
  16   6  -5        4.48       16.37     11.99 o 
  17   6  -5       19.93       23.19     12.25 o 
  18   6  -5        0.94       -5.26      8.96 o 
   5   7  -5       17.25       21.88     11.06 o 
   6   7  -5        7.60        9.63     11.57 o 
   7   7  -5        1.25        9.53     11.38 o 
   8   7  -5        9.19      -11.19     11.19 o 
   9   7  -5        6.48       18.30     10.13 o 
  10   7  -5        1.21       -5.93      9.51 o 
  11   7  -5        4.30       -9.56      9.56 o 
  16   0  -4     1889.04     1901.84     73.81 o 
  18   0  -4      466.60      442.23     40.46 o 
  20   0  -4      582.72      642.09     51.06 o 
  22   0  -4      561.67      505.14     48.74 o 
  24   0  -4       88.37       78.51     23.41 o 
  26   0  -4      133.09      131.81     29.26 o 
  28   0  -4       64.91       71.99     22.22 o 
  30   0  -4       10.38        8.32     10.57 o 
  32   0  -4       37.12       24.76      9.10 o 
  15   1  -4      523.32      521.38     27.25 o 
  16   1  -4      190.48      161.07     17.15 o 
  17   1  -4      336.74      347.49     25.11 o 
  18   1  -4       21.86       35.35     12.55 o 
  19   1  -4       22.15       31.06     13.57 o 
  20   1  -4       65.98       61.90     18.80 o 
  21   1  -4      203.08      189.99     22.18 o 
  22   1  -4       28.80       44.57     14.77 o 
  23   1  -4       66.20       73.53     18.60 o 
  24   1  -4       32.42       50.19     16.51 o 
  25   1  -4      141.16      139.56     21.11 o 
  26   1  -4       15.21       23.06     13.96 o 
  27   1  -4       94.27      111.41     15.43 o 
  28   1  -4        8.92       -1.84      9.28 o 
  29   1  -4        9.47        9.68      9.04 o 
  30   1  -4       33.17        7.02      9.76 o 
  31   1  -4       27.00        9.70      8.93 o 
  32   1  -4        6.64        4.80      5.70 o 
  13   2  -4      102.70       88.36     20.60 o 
  14   2  -4      189.36      178.97     23.93 o 
  15   2  -4       92.33       84.49     15.04 o 
  16   2  -4       59.79       62.99     13.54 o 
  17   2  -4       23.50       29.91     12.72 o 
  18   2  -4      267.98      217.41     40.15 o 
  19   2  -4       11.05       12.39     12.46 o 
  20   2  -4       51.03       37.86     11.17 o 
  21   2  -4      128.62      138.78     16.47 o 
  22   2  -4       70.55       80.33     14.57 o 
  23   2  -4       27.34       21.05     11.19 o 
  24   2  -4        4.56       16.93     11.52 o 
  25   2  -4       81.00       63.83     13.39 o 
  26   2  -4        3.94        1.51     18.11 o 
  27   2  -4       39.01       34.95     14.00 o 
  28   2  -4        8.27        1.90     11.37 o 
  29   2  -4       38.13       30.13     12.17 o 
  30   2  -4        0.70       10.01     14.85 o 
  31   2  -4        2.35        2.23     10.39 o 
  11   3  -4       31.70       56.20     18.66 o 
  12   3  -4      373.38      344.79     34.97 o 
  13   3  -4       22.39        0.19     22.23 o 
  14   3  -4      201.73      194.87     30.19 o 
  15   3  -4       49.25       42.37     19.43 o 
  16   3  -4      155.82      136.19     27.23 o 
  17   3  -4       76.05       67.63     16.30 o 
  18   3  -4      175.35      166.85     20.92 o 
  19   3  -4        1.13        6.24     12.04 o 
  20   3  -4       18.34       13.47     12.79 o 
  21   3  -4       17.78        5.22     21.49 o 
  22   3  -4       86.65      105.36     19.72 o 
  23   3  -4       39.31       47.01     15.55 o 
  24   3  -4       23.58       36.43     13.92 o 
  25   3  -4       11.83       11.02     12.04 o 
  26   3  -4        1.60       16.52     11.19 o 
  27   3  -4       11.51       24.54     15.03 o 
  28   3  -4        9.99        6.77     12.11 o 
  29   3  -4        0.60        1.58     10.66 o 
  18   4  -4      119.70      136.98     28.88 o 
  19   4  -4       50.79       63.28     22.26 o 
  20   4  -4        9.65        2.57     15.82 o 
  21   4  -4       22.31       16.52     17.88 o 
  22   4  -4        3.41        7.70     14.91 o 
  23   4  -4       86.23       83.34     22.62 o 
  24   4  -4        8.14        1.67     13.92 o 
  25   4  -4       19.74       32.15     15.81 o 
  26   4  -4       15.37       20.03     12.79 o 
  27   4  -4        2.88       13.36     11.55 o 
  17   5  -4       11.85       27.55     17.40 o 
  18   5  -4       11.28       12.36     16.26 o 
  19   5  -4       56.26       24.77     17.01 o 
  20   5  -4       13.17       12.18     14.79 o 
  21   5  -4       49.48       70.45     18.68 o 
  22   5  -4       15.55       -3.86     11.81 o 
  23   5  -4        6.11       -5.85     11.00 o 
  24   5  -4        5.78        1.15     10.07 o 
   0   6  -4       78.02       49.21     19.32 o 
   1   6  -4        6.78       -5.72     14.79 o 
  15   6  -4        5.51        3.23     13.14 o 
  16   6  -4       48.12       50.21     17.71 o 
  17   6  -4        4.52       -6.98     12.12 o 
  18   6  -4        7.27       13.05     11.28 o 
  19   6  -4       19.46       20.06     10.29 o 
   3   7  -4        7.11        9.28     11.52 o 
   4   7  -4        0.41       -7.97     13.60 o 
   5   7  -4        4.71       14.29     12.86 o 
   6   7  -4       10.81       14.54     13.23 o 
   7   7  -4       34.73       28.93     15.38 o 
   8   7  -4       17.00       -5.04     12.26 o 
   9   7  -4        5.67       -8.65     11.76 o 
  10   7  -4        4.13      -10.21     10.21 o 
  11   7  -4        2.85       -6.25     10.62 o 
  12   7  -4        9.33       -7.72      9.94 o 
  13   7  -4       10.71        2.55      8.10 o 
  18   0  -3       54.64       77.03     19.35 o 
  20   0  -3      197.00      193.44     30.29 o 
  22   0  -3      577.72      545.68     49.07 o 
  24   0  -3       67.57       75.88     24.11 o 
  26   0  -3       20.51       10.84     16.04 o 
  28   0  -3      118.16      130.63     27.22 o 
  30   0  -3        4.72       -4.09     10.18 o 
  32   0  -3        3.39       -1.04      7.81 o 
   7   1  -3     1302.59     1482.90     62.43 o 
   8   1  -3      693.67      785.45     47.25 o 
   9   1  -3       14.68        5.91     12.81 o 
  10   1  -3      996.29     1215.85     58.40 o 
  16   1  -3      558.45      521.59     28.28 o 
  17   1  -3       83.08       74.43     18.31 o 
  18   1  -3      291.18      231.58     21.03 o 
  19   1  -3       99.19       96.73     15.46 o 
  20   1  -3       21.30       17.62     10.74 o 
  21   1  -3       36.75       41.66     13.19 o 
  22   1  -3       33.82       47.16     15.45 o 
  23   1  -3        3.17       10.81     17.77 o 
  24   1  -3      165.62      142.32     20.75 o 
  25   1  -3      103.90       99.00     18.15 o 
  26   1  -3       15.28       26.72     13.03 o 
  27   1  -3       34.65       36.26     11.83 o 
  28   1  -3        4.82        2.90      9.54 o 
  29   1  -3       11.57       22.68      9.29 o 
  30   1  -3       24.15       13.26      8.12 o 
  31   1  -3       49.51       37.39     11.88 o 
  32   1  -3        2.03       11.19      6.16 o 
   5   2  -3     1700.97     1638.08     96.90 o 
   6   2  -3      110.89      105.50     30.81 o 
   7   2  -3      262.12      245.02     39.76 o 
   8   2  -3      673.11      809.71     69.62 o 
   9   2  -3       74.07       56.25     22.11 o 
  10   2  -3      379.39      469.56     53.93 o 
  11   2  -3       31.59       48.72     17.79 o 
  12   2  -3      267.11      369.64     49.46 o 
  14   2  -3      109.06      107.75     21.68 o 
  15   2  -3       32.78       41.52     12.78 o 
  16   2  -3      115.11      105.50     15.91 o 
  17   2  -3       38.96       38.00     11.64 o 
  18   2  -3      251.94      249.91     23.36 o 
  19   2  -3     1762.59     1639.82     56.48 o 
  20   2  -3       92.94       92.17     14.24 o 
  21   2  -3      413.68      382.67     24.61 o 
  22   2  -3       81.21       73.00     14.09 o 
  23   2  -3       23.98       27.38     11.77 o 
  24   2  -3       22.22       34.29     14.04 o 
  25   2  -3       30.88       17.97     10.26 o 
  26   2  -3       10.35       20.91     13.63 o 
  27   2  -3        4.92        0.01     14.46 o 
  28   2  -3        1.96        9.78     11.03 o 
  29   2  -3        8.65       23.73     11.33 o 
  30   2  -3        0.75       -0.85     11.61 o 
  31   2  -3        4.87        8.44      9.05 o 
   6   3  -3      548.37      693.93     80.06 o 
   7   3  -3      101.55      107.25     35.99 o 
   8   3  -3      107.10       55.59     30.24 o 
   9   3  -3      390.32      461.50     67.34 o 
  10   3  -3       52.18      111.35     40.13 o 
  11   3  -3       41.41       39.47     14.51 o 
  12   3  -3      237.04      257.51     19.48 o 
  13   3  -3       36.77       34.50     11.16 o 
  14   3  -3      238.53      224.18     27.45 o 
  15   3  -3       28.47       15.51     12.14 o 
  16   3  -3      597.09      569.26     35.07 o 
  17   3  -3      249.75      241.29     24.94 o 
  18   3  -3      291.22      296.07     26.38 o 
  19   3  -3      163.57      136.14     21.09 o 
  20   3  -3      317.96      285.25     38.11 o 
  21   3  -3      171.78      158.95     21.77 o 
  22   3  -3      335.87      344.93     29.59 o 
  23   3  -3       57.52       54.26     16.46 o 
  24   3  -3      139.82      151.23     21.89 o 
  25   3  -3        1.21      -10.88     18.58 o 
  26   3  -3        9.10       20.26     11.41 o 
  27   3  -3        2.40        7.62     15.73 o 
  28   3  -3       33.69       36.94     16.58 o 
  29   3  -3       10.14      -12.70     12.70 o 
  30   3  -3        0.65        8.97     10.09 o 
  12   4  -3      198.18      233.36     29.56 o 
  13   4  -3        4.37       35.47     19.09 o 
  14   4  -3      210.31      230.26     32.06 o 
  15   4  -3       15.68       30.74     16.91 o 
  16   4  -3        9.23        6.46     13.97 o 
  17   4  -3       47.51       28.74     15.95 o 
  19   4  -3      141.08      150.10     28.54 o 
  20   4  -3       15.42       19.70     18.35 o 
  21   4  -3       73.50       60.45     19.63 o 
  22   4  -3       14.90       16.65     19.27 o 
  23   4  -3       25.46       21.40     16.69 o 
  24   4  -3        6.72       20.47     16.86 o 
  25   4  -3        0.95       -0.37     14.06 o 
  26   4  -3       32.28       17.71     15.04 o 
  27   4  -3        4.44        7.90     10.42 o 
  28   4  -3       35.35       41.39     13.00 o 
  18   5  -3        3.12       -8.24     14.62 o 
  19   5  -3       28.10       44.09     19.16 o 
  20   5  -3       15.85       20.94     16.05 o 
  21   5  -3        8.14       19.02     16.21 o 
  22   5  -3       25.55       41.29     17.34 o 
  23   5  -3       17.06       21.65     13.78 o 
  24   5  -3       28.33       27.58     12.71 o 
  25   5  -3       17.08       15.49      9.65 o 
   1   6  -3       79.52      104.10     17.41 o 
   2   6  -3       45.22       34.65     19.58 o 
  17   6  -3        1.80       18.62     13.37 o 
  18   6  -3        0.62        3.28     11.86 o 
  19   6  -3       31.17       29.83     13.36 o 
  20   6  -3        0.33        0.10      7.01 o 
  21   6  -3        8.80        7.64      9.11 o 
   1   7  -3       22.64        9.40     10.57 o 
   2   7  -3       72.03       40.50     15.56 o 
   3   7  -3       22.53       34.27     15.80 o 
   4   7  -3       25.08       39.04     15.94 o 
   5   7  -3       12.39       20.03     16.35 o 
   6   7  -3        0.12       -8.71     13.50 o 
   7   7  -3       22.19       -3.02     12.30 o 
   8   7  -3       31.02       15.46     13.89 o 
   9   7  -3       29.13       21.35     13.73 o 
  10   7  -3        5.51      -14.98     14.98 o 
  11   7  -3       24.00       15.72     12.17 o 
  12   7  -3        0.95       -8.22     12.60 o 
  13   7  -3        3.33       16.12      7.45 o 
  14   7  -3        2.90       -0.21      8.90 o 
   8   0  -2     4576.21     4402.72     76.17 o 
  10   0  -2      190.38      200.34     22.44 o 
  18   0  -2      112.47      118.51     21.57 o 
  20   0  -2      730.08      671.97     48.55 o 
  22   0  -2      452.91      395.16     41.05 o 
  24   0  -2       11.52        8.62     17.50 o 
  26   0  -2        7.31        7.46     16.11 o 
  28   0  -2       48.90       46.03     19.15 o 
  30   0  -2       63.37       45.58     19.80 o 
  32   0  -2       11.42        8.71      9.54 o 
   2   1  -2     1663.03     1563.57     66.32 o 
   3   1  -2     5010.56     4738.32    113.91 o 
   4   1  -2      467.40      493.86     38.36 o 
   5   1  -2     2880.52     2992.68     89.95 o 
   6   1  -2     4016.77     3975.50    105.77 o 
   7   1  -2     1220.53     1274.96     62.37 o 
   8   1  -2      706.51      726.77     48.89 o 
   9   1  -2      752.00      773.04     34.62 o 
  10   1  -2     1030.99     1008.28     54.91 o 
  11   1  -2      711.99      799.44     53.49 o 
  12   1  -2      396.93      478.84     46.17 o 
  13   1  -2     1463.74     1745.81     88.57 o 
  17   1  -2      723.62      652.28     30.78 o 
  18   1  -2       89.03      100.06     15.08 o 
  19   1  -2       49.10       42.24     12.48 o 
  20   1  -2       32.67       36.08     12.16 o 
  21   1  -2       71.67       63.73     14.60 o 
  22   1  -2       11.81        6.64     18.01 o 
  23   1  -2       33.72       28.49     15.67 o 
  24   1  -2       79.55       92.40     17.52 o 
  25   1  -2       39.65       31.44     14.00 o 
  26   1  -2       22.49       46.97     15.41 o 
  27   1  -2       82.64       97.26     14.43 o 
  28   1  -2       16.10       12.01      8.90 o 
  29   1  -2        9.14        2.99      8.31 o 
  30   1  -2        7.73       22.38      8.84 o 
  31   1  -2       10.89       25.11     10.42 o 
  32   1  -2       16.06       10.48      8.04 o 
   1   2  -2      896.12      920.52     72.11 o 
   2   2  -2      115.59       91.33     30.58 o 
   3   2  -2     2017.35     1980.86    105.70 o 
   4   2  -2      941.54      911.77     72.60 o 
   5   2  -2       22.74       27.98     21.55 o 
   6   2  -2      819.71     1017.72     77.04 o 
   7   2  -2       28.06       22.45     20.93 o 
   8   2  -2      268.55      314.98     46.02 o 
   9   2  -2     1740.00     1787.19    103.80 o 
  10   2  -2      350.20      408.70     52.34 o 
  11   2  -2     1336.66     1468.06     98.39 o 
  12   2  -2      641.15      840.28     76.70 o 
  13   2  -2     1687.78     2008.55    117.80 o 
  14   2  -2       55.79       16.67     21.08 o 
  15   2  -2     1079.42      999.71     39.45 o 
  16   2  -2      393.32      410.99     26.65 o 
  17   2  -2      201.27      181.44     16.23 o 
  18   2  -2      263.13      259.87     23.05 o 
  19   2  -2       39.40       53.50     14.45 o 
  20   2  -2      250.85      235.20     21.81 o 
  21   2  -2       69.73       80.98     14.27 o 
  22   2  -2      117.07      120.47     15.81 o 
  23   2  -2      130.53      126.15     16.23 o 
  24   2  -2       45.12       41.57     11.85 o 
  25   2  -2       50.40       41.11     11.47 o 
  26   2  -2       12.55       10.10     11.44 o 
  27   2  -2       61.23       79.24     23.51 o 
  28   2  -2       23.61       19.09     11.71 o 
  29   2  -2        5.04        7.18     10.30 o 
  30   2  -2       22.79        4.74     12.37 o 
  31   2  -2       24.52        4.79      8.08 o 
   2   3  -2      327.55      321.49     57.89 o 
   3   3  -2      142.19      136.60     38.99 o 
   4   3  -2        7.18       -7.83     26.50 o 
   5   3  -2       82.07      137.61     42.02 o 
   6   3  -2     5585.95     6245.60    236.13 o 
   7   3  -2      515.13      607.45     76.39 o 
   8   3  -2      422.04      371.93     63.29 o 
   9   3  -2       28.56       71.95     37.39 o 
  10   3  -2      246.44      269.77     56.50 o 
  11   3  -2      195.14      213.24     52.22 o 
  12   3  -2      206.16      206.26     31.21 o 
  13   3  -2       33.66       27.87     16.90 o 
  14   3  -2      333.50      338.47     23.48 o 
  15   3  -2       47.77       62.09     19.80 o 
  16   3  -2      358.33      362.89     28.16 o 
  17   3  -2      117.39      121.76     19.21 o 
  18   3  -2      430.47      433.68     32.68 o 
  19   3  -2      174.02      171.02     17.63 o 
  20   3  -2       66.84       58.83     16.00 o 
  21   3  -2      161.41      165.57     26.55 o 
  22   3  -2      204.44      233.90     26.00 o 
  23   3  -2       12.90       21.04     22.17 o 
  24   3  -2       75.19       67.83     16.27 o 
  25   3  -2       33.96       25.17     13.48 o 
  26   3  -2       16.21       15.42     13.51 o 
  27   3  -2       11.25       10.75     14.83 o 
  28   3  -2       61.23       69.20     19.21 o 
  29   3  -2        3.98       19.81     13.19 o 
  30   3  -2       23.72       24.58     12.26 o 
   5   4  -2      121.98      108.29     42.39 o 
   6   4  -2      402.02      391.81     72.52 o 
   7   4  -2       26.46      -12.32     37.80 o 
   8   4  -2        7.06      -21.37     31.50 o 
   9   4  -2      385.35      402.40     32.18 o 
  10   4  -2        9.89       25.50     21.53 o 
  11   4  -2      122.09      110.89     18.57 o 
  12   4  -2       22.69        8.75     26.44 o 
  13   4  -2       67.23       54.61     15.35 o 
  14   4  -2      107.77      110.19     23.73 o 
  15   4  -2       48.40       70.94     21.58 o 
  16   4  -2       37.91       47.49     20.75 o 
  17   4  -2       34.72       36.37     20.53 o 
  18   4  -2      105.64       96.04     25.85 o 
  19   4  -2       70.26       55.15     20.88 o 
  20   4  -2      112.47       82.53     24.13 o 
  21   4  -2        1.66       13.83     16.87 o 
  22   4  -2       60.98       53.04     20.19 o 
  23   4  -2        6.32       28.12     17.21 o 
  24   4  -2       24.66       42.88     18.58 o 
  25   4  -2        4.87       -8.36     13.37 o 
  26   4  -2       90.80      107.99     21.51 o 
  27   4  -2       25.66       18.80     13.49 o 
  28   4  -2        7.03        3.95      9.62 o 
   2   5  -2      844.92      973.76     58.98 o 
   3   5  -2      774.58      844.10     54.77 o 
  10   5  -2       56.55       43.32     16.15 o 
  11   5  -2       24.59       21.21     15.65 o 
  12   5  -2       21.35       -3.38     13.46 o 
  13   5  -2      118.11      110.76     25.68 o 
  14   5  -2      138.01      120.05     25.02 o 
  15   5  -2       19.82       60.52     20.92 o 
  16   5  -2        2.03       20.64     14.89 o 
  17   5  -2       18.08       46.88     20.46 o 
  19   5  -2       45.65       51.93     20.12 o 
  20   5  -2       14.32       21.78     16.30 o 
  21   5  -2       36.54       38.21     19.57 o 
  22   5  -2       21.87       24.70     16.03 o 
  23   5  -2       16.12       15.06     14.51 o 
  24   5  -2       11.89       13.15     13.63 o 
  25   5  -2       21.60       16.97     11.39 o 
   0   6  -2      263.04      255.02     34.77 o 
   1   6  -2      215.58      193.18     21.06 o 
   2   6  -2      389.17      421.87     30.75 o 
   3   6  -2       27.16       46.15     13.86 o 
  18   6  -2       10.24        2.76     12.29 o 
  19   6  -2        8.75        2.19      8.63 o 
  20   6  -2       17.24        4.59      7.49 o 
  21   6  -2        6.56       17.82     10.20 o 
   1   7  -2        9.13       15.57     31.22 o 
   2   7  -2       21.57       32.99     16.58 o 
   3   7  -2        1.59       -1.88     12.63 o 
   4   7  -2       47.86       54.93     19.00 o 
   5   7  -2       51.88       46.39     19.10 o 
   6   7  -2       62.55       51.47     18.59 o 
   7   7  -2       30.09       27.69     16.33 o 
   8   7  -2       29.12       47.07     17.74 o 
   9   7  -2        2.12        5.13     13.62 o 
  10   7  -2       21.12        4.69     12.91 o 
  11   7  -2       26.79       23.04     12.95 o 
  12   7  -2        4.86       20.26     12.03 o 
  13   7  -2       31.65       36.08     14.49 o 
  14   7  -2        4.13       24.33     12.03 o 
  15   7  -2        3.31        7.62      6.84 o 
   4   0  -1     9965.57    10834.25     95.09 o 
   6   0  -1    14906.53    15148.30    163.79 o 
   8   0  -1      627.34      719.70     45.87 o 
  10   0  -1     1739.70     1868.52     83.04 o 
  12   0  -1     2798.87     3107.98    117.95 o 
  14   0  -1      312.16      321.56     42.68 o 
  18   0  -1     1393.74     1355.83     61.39 o 
  20   0  -1       81.19       78.51     18.50 o 
  22   0  -1      230.22      240.28     32.78 o 
  24   0  -1      140.03      154.57     28.36 o 
  26   0  -1        0.88       -0.08     14.67 o 
  28   0  -1       12.18       27.29     18.05 o 
  30   0  -1       43.95       48.10     12.75 o 
  32   0  -1       14.32        4.46     16.38 o 
   0   1  -1    16315.94    15321.25    195.51 o 
   1   1  -1     5114.62     4912.63    110.79 o 
   2   1  -1     1079.15     1046.63     52.43 o 
   3   1  -1     7181.33     6943.43    131.16 o 
   4   1  -1     5747.50     5637.05    122.57 o 
   5   1  -1      388.48      400.91     37.48 o 
   6   1  -1     1314.90     1427.02     68.84 o 
   7   1  -1     6834.23     6822.08    154.84 o 
   8   1  -1      726.03      753.14     55.05 o 
   9   1  -1     1274.45     1302.17     75.90 o 
  10   1  -1      330.48      337.90     31.04 o 
  11   1  -1      620.53      638.02     41.87 o 
  12   1  -1       46.25       32.49     14.34 o 
  13   1  -1     1352.08     1459.75     66.05 o 
  14   1  -1      140.32      155.48     24.72 o 
  15   1  -1     1695.61     2081.68    117.63 o 
  17   1  -1      140.80      133.29     23.77 o 
  18   1  -1       50.13       56.72     12.12 o 
  19   1  -1        6.56       -2.79      9.28 o 
  20   1  -1      181.52      163.97     19.90 o 
  21   1  -1       75.68       63.05     28.18 o 
  22   1  -1       79.22       82.72     16.54 o 
  23   1  -1       89.59       87.08     16.60 o 
  24   1  -1        0.04       -9.40     11.35 o 
  25   1  -1      144.80      141.93     19.76 o 
  26   1  -1      107.05      107.67     15.13 o 
  27   1  -1      120.63      109.57     14.43 o 
  28   1  -1        4.20        6.96     13.05 o 
  29   1  -1       17.20       10.87      8.81 o 
  30   1  -1       18.84       20.11     10.84 o 
  31   1  -1       26.38       24.32      9.26 o 
  32   1  -1        0.36       -6.70      7.85 o 
   1   2  -1     1279.03     1169.57     56.75 o 
   2   2  -1      924.26      948.67     72.51 o 
   3   2  -1     5652.89     5481.21    167.41 o 
   4   2  -1      720.86      675.39     62.38 o 
   5   2  -1     1611.54     1514.88     92.93 o 
   6   2  -1     1776.13     1695.11     97.33 o 
   7   2  -1     4594.75     4571.39    163.41 o 
   8   2  -1       24.29       17.73     22.26 o 
   9   2  -1     1013.16     1130.40     87.34 o 
  10   2  -1       91.53       79.89     31.38 o 
  11   2  -1      515.40      645.27     69.89 o 
  12   2  -1      556.64      600.22     69.72 o 
  13   2  -1      359.49      366.16     56.97 o 
  14   2  -1      621.47      708.36     78.51 o 
  15   2  -1      289.93      302.27     31.26 o 
  16   2  -1       70.24       64.56     12.70 o 
  17   2  -1       42.42       56.18     19.47 o 
  18   2  -1       47.63       64.15      9.76 o 
  19   2  -1      133.88      133.67     12.98 o 
  20   2  -1      145.98      149.53     16.29 o 
  21   2  -1      252.19      229.85     19.45 o 
  22   2  -1      133.25      132.03     16.19 o 
  23   2  -1      130.68      128.73     15.76 o 
  24   2  -1       96.60       92.62     14.38 o 
  25   2  -1      147.43      156.66     17.52 o 
  26   2  -1       46.65       74.33     17.04 o 
  27   2  -1       20.03       26.78     13.44 o 
  28   2  -1        2.03       -6.06     11.71 o 
  29   2  -1        5.07        2.94     10.24 o 
  30   2  -1        2.02        3.55      9.90 o 
  31   2  -1        0.98       -6.98      9.66 o 
   0   3  -1     1560.76     1371.63    108.46 o 
   1   3  -1      124.19      122.05     37.28 o 
   2   3  -1      772.88      630.22     77.97 o 
   3   3  -1     1103.86     1083.49     98.25 o 
   4   3  -1      367.94      494.58     68.35 o 
   5   3  -1      750.51      803.42     87.84 o 
   6   3  -1     2229.95     2320.47    144.18 o 
   7   3  -1       38.09       15.29     24.80 o 
   8   3  -1     1675.95     1797.63    131.25 o 
   9   3  -1       24.11       36.04     23.88 o 
  10   3  -1      709.66      904.74     96.08 o 
  11   3  -1       45.08       55.14     34.93 o 
  12   3  -1      215.10      233.78     31.17 o 
  13   3  -1      102.91      117.37     15.23 o 
  14   3  -1       98.61      107.97     24.50 o 
  15   3  -1       13.39       35.35     15.12 o 
  16   3  -1      547.30      581.78     46.22 o 
  17   3  -1       31.10       26.01     13.25 o 
  18   3  -1      287.91      291.43     26.99 o 
  19   3  -1       29.47       23.11     14.10 o 
  20   3  -1      207.94      201.89     18.81 o 
  21   3  -1       14.03       21.23     12.99 o 
  22   3  -1      101.25      112.34     22.50 o 
  23   3  -1       93.73       86.73     19.62 o 
  24   3  -1       84.18       79.18     16.89 o 
  25   3  -1       10.30        8.85     11.70 o 
  26   3  -1       18.33       31.32     13.18 o 
  27   3  -1        2.92       34.63     19.34 o 
  28   3  -1       10.23        8.41     15.44 o 
  29   3  -1        9.76        3.95     12.35 o 
  30   3  -1        6.23        1.10      9.72 o 
   2   4  -1      195.82      169.74     50.42 o 
   3   4  -1       89.82      117.83     49.14 o 
   4   4  -1       79.07       61.06     38.25 o 
   5   4  -1       91.30       36.56     36.01 o 
   6   4  -1      239.41      292.31     67.79 o 
   7   4  -1      472.37      518.44     85.91 o 
   8   4  -1      548.02      594.47     38.16 o 
   9   4  -1       22.94       14.96     12.61 o 
  10   4  -1      183.81      217.41     45.60 o 
  11   4  -1       23.66       -1.07     70.53 o 
  12   4  -1      238.61      229.46     26.57 o 
  13   4  -1       50.67       40.09     56.32 o 
  14   4  -1      225.70      221.16     27.60 o 
  15   4  -1       52.82       84.02     20.50 o 
  16   4  -1       73.84       44.05     17.61 o 
  17   4  -1      119.92      108.31     26.50 o 
  18   4  -1      104.30       97.93     27.19 o 
  19   4  -1       94.25       96.15     26.67 o 
  20   4  -1        2.72       11.07     15.11 o 
  21   4  -1      148.65      168.42     28.79 o 
  22   4  -1       33.51       30.57     17.35 o 
  23   4  -1       45.07       51.06     20.29 o 
  24   4  -1       42.11       60.83     20.38 o 
  25   4  -1        7.01        2.00     14.50 o 
  26   4  -1       14.77       26.74     17.07 o 
  27   4  -1        2.34        8.47     13.35 o 
  28   4  -1        7.62       19.79     11.90 o 
   1   5  -1      485.85      464.13     42.96 o 
   2   5  -1      148.51      149.37     25.22 o 
   3   5  -1      562.35      625.42     46.63 o 
   4   5  -1      346.56      392.75     37.13 o 
   5   5  -1       14.37       34.02     14.76 o 
   7   5  -1      110.47      149.65     23.24 o 
   8   5  -1       20.63       -9.29     52.72 o 
   9   5  -1      229.81      289.10     31.02 o 
  10   5  -1       67.83       54.32     32.30 o 
  11   5  -1      180.23      180.84     29.03 o 
  12   5  -1       24.81       31.70     16.82 o 
  13   5  -1      212.40      199.44     30.40 o 
  14   5  -1       33.55       -1.39     15.25 o 
  15   5  -1       51.97       25.78     18.41 o 
  16   5  -1      102.27      103.97     25.29 o 
  17   5  -1        9.74        5.32     14.88 o 
  18   5  -1       40.69       46.58     19.21 o 
  19   5  -1        2.70        8.68     16.71 o 
  20   5  -1       29.93       39.96     18.46 o 
  21   5  -1        4.21        4.63     14.72 o 
  22   5  -1        8.18       -3.82     14.91 o 
  23   5  -1        6.33       -9.64     13.45 o 
  24   5  -1        0.89        1.87     11.20 o 
  25   5  -1       12.16       27.59     13.44 o 
   1   6  -1       51.56       49.49     24.80 o 
   2   6  -1       30.23       50.40     32.32 o 
   3   6  -1      168.20      189.07     25.87 o 
   4   6  -1       23.37       14.41     11.03 o 
   5   6  -1       73.60       93.26     16.11 o 
  11   6  -1        7.59       37.77     16.37 o 
  12   6  -1       35.36       -7.18     12.09 o 
  13   6  -1       23.12       31.71     15.45 o 
  14   6  -1        5.26      -11.08     13.12 o 
  15   6  -1       52.02       44.61     16.99 o 
  16   6  -1       28.13        6.07     12.72 o 
  17   6  -1       28.16       24.24     17.04 o 
  18   6  -1       21.96       14.18     13.05 o 
  19   6  -1       11.71       18.86      9.10 o 
  20   6  -1       22.77       22.55      9.68 o 
  21   6  -1        2.54        0.76      9.90 o 
   0   7  -1      117.27      114.13     22.89 o 
   1   7  -1       38.55       39.06     11.85 o 
   2   7  -1       24.51       15.09     10.10 o 
   3   7  -1        5.76       17.27     12.31 o 
   4   7  -1        3.00       14.07     16.07 o 
   5   7  -1       12.30       23.67     18.83 o 
   6   7  -1       14.74       22.69     16.03 o 
   7   7  -1       23.07       26.35     16.56 o 
   8   7  -1       16.72       29.04     16.35 o 
   9   7  -1       32.87       36.04     15.55 o 
  10   7  -1        2.23        2.72     13.15 o 
  11   7  -1        2.61       10.05     12.62 o 
  12   7  -1       22.56       27.19     15.27 o 
  13   7  -1       11.06       22.31     12.70 o 
  14   7  -1        1.10       13.87     12.04 o 
  15   7  -1        3.03       -6.11      9.62 o 
   4   0   0    10499.23     9986.58    136.77 o 
   6   0   0      679.46      670.17     45.96 o 
   8   0   0     1634.87     1603.67     81.49 o 
  10   0   0        0.25       10.91     23.00 o 
  12   0   0      761.16      882.75     75.77 o 
  14   0   0     1210.58     1391.54    100.56 o 
  16   0   0      886.20      913.47     87.00 o 
  18   0   0     2672.42     2607.02     82.35 o 
  20   0   0      408.88      426.92     37.49 o 
  22   0   0        1.70       14.41     20.99 o 
  24   0   0      254.88      211.07     31.16 o 
  26   0   0       48.58       48.46     18.34 o 
  28   0   0       83.77       67.78     20.46 o 
  30   0   0        4.18       11.16      9.39 o 
  32   0   0        4.62       21.47     13.70 o 
   1   1   0     6264.34     5644.26     80.89 o 
   2   1   0    10067.71     9076.40    105.13 o 
   3   1   0    22404.61    21929.40    246.06 o 
   4   1   0     7976.95     7637.19    153.43 o 
   5   1   0    24810.75    24782.12    288.58 o 
   6   1   0     2559.55     2501.33     99.12 o 
   7   1   0     5999.06     5709.70    156.72 o 
   8   1   0      633.05      721.44     59.32 o 
   9   1   0      219.33      196.26     36.42 o 
  10   1   0      441.23      486.04     55.77 o 
  11   1   0     1583.59     1599.45     71.61 o 
  12   1   0        2.75       17.13     16.73 o 
  13   1   0      695.40      792.35     55.31 o 
  14   1   0        7.68       20.80     15.20 o 
  15   1   0     1909.17     2172.14     95.90 o 
  16   1   0        2.69       21.66     24.74 o 
  17   1   0      171.16      168.75     32.95 o 
  18   1   0       43.86       48.65     11.64 o 
  19   1   0        5.55        7.70     10.11 o 
  20   1   0      202.36      216.26     20.17 o 
  21   1   0      175.99      176.70     19.53 o 
  22   1   0       10.35       18.13     12.86 o 
  23   1   0      144.44      137.40     19.04 o 
  24   1   0      122.11      113.50     18.61 o 
  25   1   0      153.88      172.89     17.53 o 
  26   1   0        7.28       -0.95     13.43 o 
  27   1   0        1.10        1.79      9.48 o 
  28   1   0       26.53       28.48     10.33 o 
  29   1   0        1.61        6.19      8.11 o 
  30   1   0        5.29        5.17      7.41 o 
  31   1   0        0.07       15.13      7.50 o 
  32   1   0       49.64       32.55     12.25 o 
   0   2   0      662.84      608.88     57.31 o 
   1   2   0        0.10        6.58     14.82 o 
   2   2   0     2796.73     2626.96     81.74 o 
   3   2   0      266.48      251.44     40.68 o 
   4   2   0      400.41      334.31     46.52 o 
   5   2   0     1282.50     1230.50     85.70 o 
   6   2   0       48.47       54.04     24.08 o 
   7   2   0      361.84      324.59     48.37 o 
   8   2   0       68.83      101.86     34.09 o 
   9   2   0     6602.38     6953.37    223.87 o 
  10   2   0     1312.81     1420.12    106.78 o 
  11   2   0      955.18     1031.07     92.34 o 
  12   2   0      171.67      131.61     40.71 o 
  13   2   0        8.20       -2.95     27.08 o 
  14   2   0      158.57      158.87     31.79 o 
  15   2   0       27.41       20.30     21.64 o 
  16   2   0      200.43      219.04     19.03 o 
  17   2   0       19.70       28.67      8.97 o 
  18   2   0      464.81      434.71     29.22 o 
  19   2   0        0.03        1.51      7.02 o 
  20   2   0      601.21      596.93     29.28 o 
  21   2   0       61.34       57.48     11.11 o 
  22   2   0        9.19       15.70      9.38 o 
  23   2   0       47.68       39.62     11.48 o 
  24   2   0        4.79        6.06      9.69 o 
  25   2   0       16.89       30.27     14.51 o 
  26   2   0       82.00       97.14     18.09 o 
  27   2   0       13.60       17.45     12.41 o 
  28   2   0        5.48       10.29     10.43 o 
  29   2   0       24.77        6.05      9.83 o 
  30   2   0       19.31        1.03     11.43 o 
  31   2   0       10.29      -12.84     12.84 o 
   1   3   0      134.18      108.66     26.98 o 
   2   3   0       40.00       51.12     32.08 o 
   3   3   0       16.52       15.28     25.06 o 
   4   3   0      902.50      913.66     91.78 o 
   5   3   0       30.89       25.85     29.43 o 
   6   3   0      451.03      445.47     68.60 o 
   7   3   0       10.44       20.07     28.69 o 
   8   3   0      416.38      391.69     64.21 o 
   9   3   0        4.13       -2.35     22.88 o 
  10   3   0      734.90      880.50     98.60 o 
  11   3   0      109.66      161.11     42.82 o 
  12   3   0     1517.60     1609.32     46.46 o 
  13   3   0       14.23       26.44     11.76 o 
  14   3   0      524.65      542.26     29.62 o 
  15   3   0       26.10       24.19     10.71 o 
  16   3   0      187.14      161.13     31.07 o 
  17   3   0       15.88       14.33     10.94 o 
  18   3   0      152.94      139.96     19.49 o 
  19   3   0       17.83        3.53     11.34 o 
  20   3   0       14.61       19.98     10.45 o 
  21   3   0        0.63       -8.36      9.18 o 
  22   3   0      232.46      250.72     25.34 o 
  23   3   0       16.24        4.94     11.14 o 
  24   3   0       23.14       19.84     13.55 o 
  25   3   0        0.04        4.70     11.66 o 
  26   3   0      220.67      280.44     33.46 o 
  27   3   0       17.05       32.18     16.88 o 
  28   3   0       16.40        8.55     14.67 o 
  29   3   0        1.88       21.53     12.16 o 
  30   3   0        0.62       11.27     10.40 o 
   0   4   0      364.27      287.96     66.93 o 
   1   4   0       35.40      -27.51     35.68 o 
   2   4   0       57.47       51.67     39.17 o 
   3   4   0       74.11       96.14     44.23 o 
   4   4   0        0.98       -2.14     29.44 o 
   5   4   0        2.85      -21.84     38.95 o 
   6   4   0       51.77       36.00     36.21 o 
   7   4   0        8.75        4.29     29.49 o 
   8   4   0        1.03       23.80     33.26 o 
   9   4   0      284.40      349.10     73.69 o 
  10   4   0      208.98      218.38     26.81 o 
  11   4   0      356.79      438.59     37.49 o 
  12   4   0       63.53       67.62     20.94 o 
  13   4   0      229.79      276.51     32.19 o 
  14   4   0       21.35        7.12     32.96 o 
  15   4   0       28.77       34.32     16.19 o 
  16   4   0       18.32       28.03     38.22 o 
  17   4   0       12.80        7.77     14.89 o 
  18   4   0       63.46       71.01     23.72 o 
  19   4   0        7.60        7.14     15.22 o 
  20   4   0      256.65      265.09     39.56 o 
  21   4   0       25.17       34.57     25.66 o 
  22   4   0        2.27      -12.70     17.03 o 
  23   4   0       96.90      108.79     24.79 o 
  24   4   0       87.20      102.78     22.29 o 
  25   4   0        0.22      -10.37     14.06 o 
  26   4   0        2.92       14.26     12.66 o 
  27   4   0        0.03        9.44     11.07 o 
  28   4   0        0.41       12.42      9.14 o 
   1   5   0      229.84      218.99     30.88 o 
   2   5   0      314.05      297.94     35.81 o 
   3   5   0      445.10      451.36     41.65 o 
   4   5   0       95.38       59.84     17.74 o 
   5   5   0      579.04      593.86     42.17 o 
   6   5   0       90.37      114.39     21.62 o 
   7   5   0        5.06       31.59     14.26 o 
   8   5   0       55.87       25.63     48.30 o 
   9   5   0      107.93      109.84     21.82 o 
  10   5   0        1.34       -0.45     28.71 o 
  11   5   0       73.41      119.36     40.69 o 
  12   5   0       22.40       10.38     15.51 o 
  13   5   0       16.22        7.61     14.73 o 
  14   5   0       14.76      -11.56     15.81 o 
  15   5   0      185.71      164.76     30.88 o 
  16   5   0       58.31       45.14     20.09 o 
  17   5   0      108.70       95.12     25.87 o 
  18   5   0      127.86      120.43     27.17 o 
  19   5   0       39.25       19.97     19.00 o 
  20   5   0       95.69       58.25     21.91 o 
  21   5   0       38.64       39.37     16.81 o 
  22   5   0        0.15      -10.14     10.14 o 
  23   5   0        5.73       -2.68     13.27 o 
  24   5   0        1.21       -3.63     11.31 o 
  25   5   0        6.06        2.69     10.97 o 
   0   6   0     1495.49     1689.32     86.01 o 
   1   6   0      375.68      402.00     30.75 o 
   2   6   0       42.93       26.77     11.74 o 
   3   6   0      200.50      194.63     30.12 o 
   4   6   0       15.84        7.51     11.32 o 
   5   6   0       19.61       36.59     15.34 o 
   6   6   0       28.57       34.89     10.62 o 
   7   6   0       21.88       18.29     10.70 o 
   8   6   0        0.02      -11.03     11.03 o 
   9   6   0       13.90       27.55     15.93 o 
  10   6   0       10.44       20.03     11.57 o 
  11   6   0       13.91       32.21     18.68 o 
  12   6   0        8.87       -2.44     11.10 o 
  13   6   0       69.76       51.46     14.55 o 
  14   6   0       11.17       13.76     10.70 o 
  15   6   0       57.81       29.14     27.38 o 
  16   6   0       45.03       46.07     12.95 o 
  17   6   0       17.61       12.06      9.60 o 
  18   6   0       38.33       20.45     10.02 o 
  19   6   0        5.00       24.64     10.07 o 
  20   6   0       11.09        9.43      8.79 o 
  21   6   0       11.52       21.34     12.56 o 
   1   7   0       23.81       22.81     10.92 o 
   2   7   0       38.06       41.39     13.09 o 
   3   7   0        5.46        6.26     11.71 o 
   4   7   0       36.54       31.12     17.51 o 
   5   7   0       18.85       29.75     17.73 o 
   6   7   0       17.09       37.05     17.74 o 
   7   7   0        4.12      -14.25     14.25 o 
   8   7   0        1.34       19.66     16.12 o 
   9   7   0        0.76       -9.09     13.61 o 
  10   7   0        0.41        3.45     14.51 o 
  11   7   0        2.01        8.00     14.00 o 
  12   7   0       36.23       31.49     15.78 o 
  13   7   0        0.18       12.69     12.40 o 
  14   7   0        0.46        4.13     10.26 o 
  15   7   0       27.93       28.40     11.07 o 
  16   7   0        1.71       20.09     10.42 o 
   2   0   1     6713.40     6367.98    109.36 o 
   4   0   1    10445.73     9915.12    169.10 o 
   6   0   1    15065.09    13522.08    236.42 o 
   8   0   1      509.26      544.81     57.89 o 
  10   0   1     1511.14     1537.77    101.23 o 
  12   0   1     2547.20     2664.98    143.24 o 
  14   0   1      383.22      492.32     70.05 o 
  16   0   1     1067.60     1029.93    103.70 o 
  18   0   1     1353.51     1582.36    131.91 o 
  20   0   1       82.07       76.44     19.72 o 
  22   0   1      230.35      216.87     30.47 o 
  24   0   1      124.18      117.82     22.18 o 
  26   0   1        0.64        9.44     14.00 o 
  28   0   1       15.57       36.48     12.51 o 
  30   0   1       46.57       41.90     15.71 o 
   0   1   1    16942.75    15549.49    190.74 o 
   1   1   1     5168.01     4830.05     76.01 o 
   2   1   1     1144.12     1080.20     37.03 o 
   3   1   1     6949.10     6767.95     92.59 o 
   4   1   1     5802.92     5533.22    144.17 o 
   5   1   1      365.70      378.11     42.87 o 
   6   1   1     1222.07     1157.98     74.97 o 
   7   1   1     7031.60     7028.10    187.67 o 
   8   1   1      692.25      705.04     66.54 o 
   9   1   1     1339.07     1346.93     93.18 o 
  10   1   1      329.60      345.81     52.71 o 
  11   1   1      656.58      649.91     52.64 o 
  12   1   1       48.23       50.07     23.74 o 
  13   1   1     1290.00     1349.20     78.72 o 
  14   1   1      132.56      121.61     29.99 o 
  15   1   1     1572.56     1642.93     90.64 o 
  16   1   1      179.70      173.48     38.60 o 
  17   1   1      159.67      162.34     20.04 o 
  18   1   1       67.27       46.21     15.19 o 
  19   1   1        6.66        3.25     12.36 o 
  20   1   1      155.16      128.93     18.55 o 
  21   1   1       76.86       68.66     13.90 o 
  22   1   1       82.10       84.45     15.54 o 
  23   1   1       88.85       93.69     18.86 o 
  24   1   1        0.24        5.25      9.97 o 
  25   1   1      155.92      151.12     15.45 o 
  26   1   1      113.31      116.02     14.17 o 
  27   1   1      112.74      130.24     26.86 o 
  28   1   1        4.66       28.94     10.93 o 
  29   1   1       18.95       16.14     10.37 o 
  30   1   1       18.92       38.35     15.48 o 
  31   1   1       24.17       32.71     14.19 o 
   1   2   1     1303.78     1168.27     54.76 o 
   2   2   1      939.70      934.94     49.18 o 
   3   2   1     5633.76     5318.48    115.96 o 
   4   2   1      714.50      678.69     43.70 o 
   5   2   1     1640.90     1610.97    101.93 o 
   6   2   1     1734.20     1730.55    108.27 o 
   7   2   1     4793.44     4812.63    183.92 o 
   8   2   1       16.24       34.46     28.82 o 
   9   2   1      984.49     1128.52     96.81 o 
  10   2   1       79.63       81.61     32.51 o 
  11   2   1      529.19      645.01     77.57 o 
  12   2   1      589.53      625.81     80.39 o 
  13   2   1      390.68      481.03     73.17 o 
  14   2   1      627.68      589.58     59.22 o 
  15   2   1      262.97      245.37     28.53 o 
  16   2   1       68.21       67.92     12.55 o 
  17   2   1       32.87       34.18     13.34 o 
  18   2   1       46.32       42.29      9.97 o 
  19   2   1      134.71      133.73     14.72 o 
  20   2   1      146.85      131.60     17.83 o 
  21   2   1      283.25      269.79     19.03 o 
  22   2   1      135.74      150.58     15.96 o 
  23   2   1      111.71      105.26     13.62 o 
  24   2   1       96.46      114.47     18.14 o 
  25   2   1      160.78      163.25     21.47 o 
  26   2   1       50.05       71.54     15.67 o 
  27   2   1       20.53       22.69     14.92 o 
  28   2   1        1.39       -4.56      9.21 o 
  29   2   1        4.68      -11.71     11.71 o 
   0   3   1     1460.94     1342.89    105.70 o 
   1   3   1      127.84      102.79     27.57 o 
   2   3   1      895.20      872.65     61.24 o 
   3   3   1     1101.54     1114.05     68.12 o 
   4   3   1      396.14      417.79     66.07 o 
   5   3   1      731.09      733.03     83.54 o 
   6   3   1     2184.44     2034.80    140.06 o 
   7   3   1       44.75       64.39     35.75 o 
   8   3   1     1666.13     1763.27    135.14 o 
   9   3   1       25.12       28.47     31.44 o 
  10   3   1      712.56      779.28     93.12 o 
  11   3   1       37.02       60.88     37.03 o 
  12   3   1      197.99      189.03     17.85 o 
  13   3   1       97.80      107.91     15.18 o 
  14   3   1      118.34      146.59     16.95 o 
  15   3   1       10.37       17.08      9.81 o 
  16   3   1      583.61      617.50     31.27 o 
  17   3   1       34.56       22.51     10.85 o 
  18   3   1      292.41      314.06     27.31 o 
  19   3   1       30.80       32.74     12.89 o 
  20   3   1      217.42      217.50     24.49 o 
  21   3   1       13.89       21.19     11.78 o 
  22   3   1      118.84      131.87     16.53 o 
  23   3   1       92.02      107.36     17.66 o 
  24   3   1       87.07      136.82     26.14 o 
  25   3   1        9.58        4.14     15.33 o 
  26   3   1       14.88       37.18     18.59 o 
  27   3   1        3.51       29.48     16.34 o 
  28   3   1       10.15       13.72     13.91 o 
  29   3   1       10.58        5.99     10.26 o 
   1   4   1      502.75      448.73     54.90 o 
   2   4   1      197.72      188.18     55.69 o 
   3   4   1      115.65      115.87     47.64 o 
   4   4   1       69.95       65.14     17.18 o 
   5   4   1       81.33       95.39     26.09 o 
   6   4   1      206.81      160.73     56.26 o 
   7   4   1      496.56      541.88     91.10 o 
   8   4   1      515.86      630.01     98.34 o 
   9   4   1       24.04       -7.77     38.98 o 
  10   4   1      165.97      250.97     68.97 o 
  11   4   1       21.60       30.77     24.06 o 
  12   4   1      242.74      232.66     29.21 o 
  13   4   1       51.29       74.60     19.13 o 
  14   4   1      236.97      277.31     41.17 o 
  15   4   1       61.60       60.55     21.69 o 
  16   4   1       80.12       54.98     18.78 o 
  17   4   1      135.31      126.94     27.36 o 
  18   4   1      108.92      103.92     25.44 o 
  19   4   1       94.31       68.94     23.52 o 
  20   4   1        2.74      -15.37     15.37 o 
  21   4   1      159.31      194.58     34.94 o 
  22   4   1       32.65       57.81     15.27 o 
  23   4   1       39.13       52.44     18.67 o 
  24   4   1       42.71       61.11     18.89 o 
  25   4   1        8.25        8.29     12.66 o 
  26   4   1       15.74       22.59     13.75 o 
  27   4   1        1.87       34.82     14.60 o 
   0   5   1      618.30      612.83     50.81 o 
   1   5   1      488.46      509.58     25.76 o 
   2   5   1      147.06      127.07     13.57 o 
   3   5   1      531.77      550.85     25.42 o 
   4   5   1      347.11      354.48     26.05 o 
   5   5   1        6.96      -12.21     52.98 o 
   6   5   1      134.86      138.48     23.71 o 
   7   5   1       91.02       81.40     19.11 o 
   8   5   1       20.77      -12.02     44.79 o 
   9   5   1      209.39      282.67     29.82 o 
  10   5   1       68.63       83.81     35.74 o 
  11   5   1      192.88      198.41     31.56 o 
  12   5   1       25.26       11.53     21.29 o 
  13   5   1      236.36      229.69     35.66 o 
  14   5   1       34.23       15.59     17.35 o 
  15   5   1       50.18       63.57     21.23 o 
  16   5   1      100.83       76.91     23.88 o 
  17   5   1       11.96       -3.56     17.05 o 
  18   5   1       41.50       57.08     21.85 o 
  19   5   1        2.80       37.29     18.61 o 
  20   5   1       30.08       22.97     11.08 o 
  21   5   1        4.61       14.94     11.01 o 
  22   5   1        8.18       -2.90     13.43 o 
  23   5   1        5.64       -5.60     13.18 o 
  24   5   1        0.90       42.41     14.04 o 
  25   5   1       12.99       10.04     11.30 o 
   1   6   1       42.22       42.18     13.97 o 
   2   6   1       27.01        2.40     12.93 o 
   3   6   1      155.79      157.39     27.82 o 
   4   6   1       20.27       12.18     14.80 o 
   5   6   1       81.46       98.70     17.91 o 
   6   6   1      135.43      160.03     29.42 o 
   7   6   1       14.45       13.64      9.30 o 
   8   6   1       47.35       58.46     12.76 o 
   9   6   1        3.29       10.33     13.99 o 
  10   6   1       37.19       47.82     14.50 o 
  11   6   1        7.46       18.39     11.06 o 
  12   6   1       28.66       37.02     12.41 o 
  13   6   1       24.60       17.90     11.39 o 
  14   6   1        3.97       -4.78     10.74 o 
  15   6   1       49.46       27.72     11.54 o 
  16   6   1       27.27       17.71      9.56 o 
  17   6   1       26.45       27.68     10.72 o 
  18   6   1       22.25       20.34     10.11 o 
  19   6   1       13.85       24.29     13.90 o 
  20   6   1       22.77       34.46     14.85 o 
  21   6   1        3.16        0.24      9.59 o 
   0   7   1      114.63      158.87     27.84 o 
   1   7   1       39.10       48.91     15.35 o 
   2   7   1       23.09       41.00     13.37 o 
   3   7   1        6.36       14.27     13.85 o 
   4   7   1        3.79       15.23     10.53 o 
   5   7   1       13.60       12.78     10.12 o 
   6   7   1       12.25        2.99      9.46 o 
   7   7   1       21.73        8.67     14.54 o 
   8   7   1       16.01       31.52     17.19 o 
   9   7   1       30.09       37.72     17.88 o 
  10   7   1        2.31        1.72      9.11 o 
  11   7   1        2.30       -6.86      7.69 o 
  12   7   1       21.70       39.10     16.01 o 
  13   7   1       11.61       23.16     14.06 o 
  14   7   1        1.59        5.45     10.45 o 
  15   7   1        3.12        6.19      9.31 o 
   0   0   2     3387.02     3161.02     76.21 o 
   2   0   2     8350.79     8537.09    274.01 o 
   4   0   2    27710.72    25865.46    322.62 o 
   6   0   2    11102.80    10440.43    231.93 o 
   8   0   2     4402.29     4384.74    167.47 o 
  10   0   2      191.56      145.54     40.74 o 
  12   0   2     2636.14     2860.39    163.42 o 
  14   0   2      806.48      927.71     99.91 o 
  16   0   2      477.72      412.84     72.46 o 
  18   0   2       73.42       64.47     37.44 o 
  20   0   2      690.38      661.24     95.89 o 
  26   0   2        4.16       38.59     17.18 o 
   1   1   2     5170.42     4764.36     81.38 o 
   2   1   2     1711.07     1663.42     48.19 o 
   3   1   2     4613.02     4309.24     75.12 o 
   4   1   2      487.93      442.51     27.36 o 
   5   1   2     3084.71     3242.64    127.12 o 
   6   1   2     4123.87     4183.16    152.23 o 
   7   1   2     1274.97     1233.87     90.07 o 
   8   1   2      687.08      630.89     69.12 o 
   9   1   2      738.54      747.82     76.01 o 
  10   1   2      998.81     1013.71     66.93 o 
  11   1   2      723.44      714.08     58.03 o 
  12   1   2      370.59      338.05     44.64 o 
  13   1   2     1540.27     1675.62     93.60 o 
  14   1   2      541.12      540.08     57.60 o 
  15   1   2      566.10      612.74     62.18 o 
  16   1   2       66.57       97.86     29.42 o 
  17   1   2      661.96      647.96     37.34 o 
  18   1   2       86.78       58.85     14.42 o 
  19   1   2       70.19       54.81     20.09 o 
  20   1   2       33.34       27.88     10.20 o 
  21   1   2       58.63       58.88     25.79 o 
  22   1   2       12.04       20.88     10.33 o 
  23   1   2       36.56       45.24     13.74 o 
  24   1   2       78.62       86.85     16.20 o 
  25   1   2       45.07       54.02     20.19 o 
  26   1   2       19.75       10.57     15.62 o 
  27   1   2       82.69       77.17     22.31 o 
  28   1   2       13.21       24.91     16.23 o 
  29   1   2        9.90      -12.56     15.90 o 
   0   2   2       75.13      102.11     30.88 o 
   1   2   2      890.92      904.80     49.31 o 
   2   2   2       99.21      103.23     28.85 o 
   3   2   2     2058.19     2017.33     73.25 o 
   4   2   2      890.08      843.75     48.87 o 
   5   2   2       48.50       77.22     33.51 o 
   6   2   2      846.72      861.74     82.63 o 
   7   2   2       64.13       62.13     30.97 o 
   8   2   2      268.37      284.40     55.11 o 
   9   2   2     1688.99     1695.28    123.16 o 
  10   2   2      347.22      374.51     64.42 o 
  11   2   2     1353.36     1420.67    122.90 o 
  12   2   2      625.29      665.92     88.34 o 
  13   2   2     1748.59     1754.61    142.58 o 
  14   2   2       55.01       93.62     28.71 o 
  15   2   2     1012.51     1035.28     46.53 o 
  16   2   2      408.72      420.36     32.07 o 
  17   2   2      175.92      177.34     17.98 o 
  18   2   2      280.67      292.64     22.00 o 
  19   2   2       43.59       55.09     12.23 o 
  20   2   2      259.21      258.65     29.58 o 
  21   2   2       68.68       89.49     13.11 o 
  22   2   2      108.80      123.00     26.82 o 
  23   2   2      120.26      117.75     18.59 o 
  24   2   2       48.70       61.13     13.51 o 
  25   2   2       45.58       68.02     15.94 o 
  26   2   2       11.39       45.76     14.53 o 
  27   2   2       72.03       44.30     19.39 o 
   1   3   2     1032.92     1192.84     70.28 o 
   2   3   2      296.28      294.54     38.20 o 
   3   3   2      134.48      135.78     27.05 o 
   4   3   2       12.45        8.27     17.64 o 
   5   3   2       72.15       96.39     37.59 o 
   6   3   2     5476.26     5797.89    238.89 o 
   7   3   2      499.51      541.38     79.89 o 
   8   3   2      489.31      425.52     71.29 o 
   9   3   2       26.71       51.45     37.06 o 
  10   3   2      202.68      147.03     46.14 o 
  11   3   2      193.36      168.04     50.61 o 
  12   3   2      173.12      165.70     27.47 o 
  13   3   2       35.19       36.42     14.10 o 
  14   3   2      382.07      388.61     34.45 o 
  15   3   2       51.67       51.78     13.38 o 
  16   3   2      391.46      386.21     26.00 o 
  17   3   2      113.13      111.36     15.46 o 
  18   3   2      431.91      465.94     36.59 o 
  19   3   2      171.17      168.59     26.85 o 
  20   3   2       67.57       74.00     15.39 o 
  21   3   2      155.22      161.49     21.10 o 
  22   3   2      212.35      236.11     23.71 o 
  23   3   2       14.40       19.70     12.52 o 
  24   3   2       82.25      114.57     22.51 o 
  25   3   2       36.27       38.22     16.87 o 
  26   3   2       15.85        4.39     14.23 o 
  27   3   2       11.92       48.81     15.99 o 
   0   4   2      614.20      643.51     39.91 o 
   1   4   2      119.35      107.70     13.45 o 
   2   4   2      621.70      652.89     27.88 o 
   3   4   2      460.40      465.99     25.22 o 
   4   4   2      368.77      391.11     23.51 o 
   5   4   2      106.14      127.75     20.79 o 
   6   4   2      436.58      476.81     26.18 o 
   7   4   2       23.90        4.74      8.53 o 
   8   4   2        5.84        4.62      8.51 o 
   9   4   2      397.36      425.69     33.79 o 
  10   4   2       10.06       18.69     28.44 o 
  11   4   2      121.69      148.80     20.76 o 
  12   4   2       20.16        4.85     12.26 o 
  13   4   2       82.34      121.24     51.16 o 
  14   4   2      100.88       90.30     21.45 o 
  15   4   2       52.45       90.39     47.55 o 
  16   4   2       34.39        9.10     41.06 o 
  17   4   2       31.50       35.06     17.91 o 
  18   4   2      117.48      134.30     28.78 o 
  19   4   2       69.58       49.74     21.71 o 
  20   4   2      130.58      135.59     27.93 o 
  21   4   2        1.96        4.07     11.13 o 
  22   4   2       59.80       56.52     20.54 o 
  23   4   2        5.11       10.59     11.61 o 
  24   4   2       26.02        9.19     12.27 o 
  25   4   2        3.65       22.08     15.20 o 
  26   4   2       85.05      141.00     20.54 o 
   1   5   2      250.01      256.22     16.34 o 
   2   5   2      844.97      846.28     30.18 o 
   3   5   2      713.41      736.48     29.62 o 
   4   5   2       35.36       30.51      9.33 o 
   5   5   2      255.30      268.04     19.01 o 
   6   5   2       45.73       45.38     12.14 o 
   7   5   2       74.53       61.27     13.41 o 
   8   5   2       22.13       55.97     18.31 o 
   9   5   2       43.94        8.81     14.37 o 
  10   5   2       57.34       60.31     57.08 o 
  11   5   2       24.14       18.24     12.11 o 
  12   5   2       20.91       38.58     18.29 o 
  13   5   2      121.29      124.63     28.07 o 
  14   5   2      137.97      102.65     26.37 o 
  15   5   2       19.90       35.82     21.51 o 
  16   5   2        2.06       -5.01     11.81 o 
  17   5   2       20.96       29.12     13.46 o 
  18   5   2       16.34       22.00     13.76 o 
  19   5   2       50.63       50.40     17.91 o 
  20   5   2       14.48        6.13     16.03 o 
  21   5   2       30.27       41.94     13.29 o 
  22   5   2       22.08       23.74     10.66 o 
  23   5   2       12.80       33.25     14.31 o 
  24   5   2       11.43        4.41      9.73 o 
   0   6   2      261.13      288.92     38.98 o 
   1   6   2      218.47      250.37     26.36 o 
   2   6   2      384.69      430.66     32.73 o 
   3   6   2       30.17       40.39     25.36 o 
   4   6   2      133.03      154.24     20.78 o 
   5   6   2      143.72      149.79     20.32 o 
   6   6   2       28.53       43.59     15.42 o 
   7   6   2       60.73       83.89     17.38 o 
   8   6   2       36.66       25.76     11.60 o 
   9   6   2        0.04        1.41      9.60 o 
  10   6   2        6.23        4.64      9.34 o 
  11   6   2       55.64       21.43     12.87 o 
  12   6   2        7.34        4.27     10.56 o 
  13   6   2       49.51       42.83     14.42 o 
  14   6   2        1.37       -2.75     11.13 o 
  15   6   2        4.51       -3.42      9.62 o 
  16   6   2       59.39       32.12     10.54 o 
  17   6   2       28.20       33.20     13.49 o 
  18   6   2        8.25       17.57      9.61 o 
  19   6   2        8.72        4.12      9.10 o 
  20   6   2       16.33       18.90     12.43 o 
   1   7   2       10.39       12.06     10.76 o 
   2   7   2       21.10       21.81      8.01 o 
   3   7   2        1.11       11.71     12.62 o 
   4   7   2       45.93       39.07     12.55 o 
   5   7   2       51.76       46.98     24.15 o 
   6   7   2       64.15       50.15     10.10 o 
   7   7   2       29.78       14.28      7.34 o 
   8   7   2       32.56       17.35      8.91 o 
   9   7   2        2.07       -6.62      8.96 o 
  10   7   2       20.31       19.07     18.03 o 
  11   7   2       26.74       18.35     11.18 o 
  12   7   2        2.96       18.73      8.45 o 
  13   7   2       32.24       14.04     15.71 o 
  14   7   2        3.49        4.70      9.41 o 
   2   0   3    12674.61    12534.48    290.99 o 
   4   0   3    13393.78    12666.14    252.85 o 
   6   0   3    10186.79     9825.05    246.46 o 
   8   0   3     3606.28     3634.91    168.88 o 
  10   0   3     8666.89     8999.20    283.99 o 
  12   0   3      123.12      123.28     46.64 o 
  14   0   3     1065.70     1169.93    121.65 o 
  16   0   3      423.16      427.40     82.17 o 
  18   0   3       54.14       25.59     33.93 o 
  20   0   3      196.40      164.64     64.88 o 
   0   1   3     2795.06     2452.33     92.33 o 
   1   1   3      621.25      600.89     47.02 o 
   2   1   3      800.32      759.24     36.28 o 
   3   1   3     1618.25     1604.56     49.35 o 
   4   1   3       43.12       27.33     10.33 o 
   5   1   3     2533.95     2462.14    123.09 o 
   6   1   3     1999.64     1899.36    115.87 o 
   7   1   3     1237.87     1187.24     94.59 o 
   8   1   3      665.77      719.29     78.99 o 
   9   1   3       36.88       49.11     34.91 o 
  10   1   3      990.03      970.13     69.52 o 
  11   1   3     1740.41     1818.77     98.16 o 
  12   1   3      527.87      552.39     59.02 o 
  13   1   3     1136.19     1157.47     85.02 o 
  14   1   3      208.81      286.60     47.90 o 
  15   1   3      374.73      391.64     54.44 o 
  16   1   3      540.12      577.65     66.76 o 
  17   1   3       93.82       69.30     19.84 o 
  18   1   3      271.30      283.59     19.79 o 
  19   1   3      103.95      105.63     15.00 o 
  20   1   3       18.39       -4.71     20.17 o 
  21   1   3       38.89       51.81     38.65 o 
  22   1   3       24.69        7.92     14.29 o 
  23   1   3        4.99       28.42     17.53 o 
  24   1   3      167.50      220.76     32.04 o 
   1   2   3     2903.36     2664.12     84.82 o 
   2   2   3      884.72      832.57     48.44 o 
   3   2   3     1386.04     1460.83     63.63 o 
   4   2   3      333.29      310.67     35.09 o 
   5   2   3     1763.09     1770.98     70.21 o 
   6   2   3       99.88      123.77     41.65 o 
   7   2   3      296.48      245.78     52.05 o 
   8   2   3      642.30      665.65     82.12 o 
   9   2   3       81.23       55.53     35.90 o 
  10   2   3      356.86      382.82     67.83 o 
  11   2   3       34.67       21.24     28.99 o 
  12   2   3      285.00      299.36     67.08 o 
  13   2   3      215.44      221.39     58.14 o 
  14   2   3      118.09      135.71     35.67 o 
  15   2   3       51.09       49.86     13.02 o 
  16   2   3      122.50      128.12     14.96 o 
  17   2   3       52.36       82.74     15.76 o 
  18   2   3      256.68      263.40     18.03 o 
  19   2   3     1800.91     2001.67     44.31 o 
  20   2   3       92.46       52.95     34.59 o 
  21   2   3      376.06      408.17     28.42 o 
  22   2   3       78.64       62.16     14.16 o 
  23   2   3       15.23       10.02     17.55 o 
  24   2   3       23.54        8.86     17.09 o 
   0   3   3      776.47      819.28     84.97 o 
   1   3   3      142.68      144.08     26.86 o 
   2   3   3      608.24      593.33     51.41 o 
   3   3   3       35.55       33.69     26.96 o 
   4   3   3     2085.90     2211.14     96.45 o 
   5   3   3      124.34      166.08     30.65 o 
   6   3   3      477.68      529.04     79.42 o 
   7   3   3      108.57      116.63     31.85 o 
   8   3   3      103.00      155.25     51.94 o 
   9   3   3      386.90      371.84     71.70 o 
  10   3   3       52.55       55.00     41.25 o 
  11   3   3       44.77       10.28     32.74 o 
  12   3   3      221.22      200.44     58.79 o 
  13   3   3       42.68       37.55     26.61 o 
  14   3   3      252.00      241.58     28.60 o 
  15   3   3       31.68        7.28     15.06 o 
  16   3   3      578.37      586.44     45.63 o 
  17   3   3      251.93      248.03     28.55 o 
  18   3   3      245.13      275.55     44.76 o 
  19   3   3      159.63      163.43     26.71 o 
  20   3   3      346.99      357.55     27.34 o 
  21   3   3      172.40      176.45     20.56 o 
  22   3   3      340.82      380.67     33.76 o 
  23   3   3       58.56       54.84     14.36 o 
   1   4   3      897.46      941.94     25.48 o 
   2   4   3      126.61      124.94     10.62 o 
   3   4   3      116.70      137.37     10.96 o 
   4   4   3      393.48      401.93     17.80 o 
   5   4   3      336.94      349.88     16.82 o 
   6   4   3       76.65       96.77     11.55 o 
   7   4   3       26.39       18.34      8.69 o 
   8   4   3      122.03      150.14     16.95 o 
   9   4   3        7.47        7.25      9.42 o 
  10   4   3      214.22      214.11     27.42 o 
  11   4   3       46.86       30.21     13.75 o 
  12   4   3      204.23      240.90     28.17 o 
  13   4   3        4.95       29.81     14.85 o 
  14   4   3      196.61      190.22     28.13 o 
  15   4   3       21.42        7.24     33.35 o 
  16   4   3        6.50       16.38     16.88 o 
  17   4   3       39.98       44.78     19.51 o 
  18   4   3      101.87      112.83     26.63 o 
  19   4   3      135.29      128.42     29.64 o 
  20   4   3       14.93       21.41     18.33 o 
  21   4   3       64.43       32.64     11.59 o 
  22   4   3       14.19       21.27     12.29 o 
  23   4   3       27.66       31.01     11.45 o 
  24   4   3        8.30        1.40     12.19 o 
   0   5   3      270.93      263.19     23.27 o 
   1   5   3       50.25       40.52      8.76 o 
   2   5   3       32.38       23.77      8.42 o 
   3   5   3      141.69      140.67     13.38 o 
   4   5   3      168.21      164.06     13.91 o 
   5   5   3       59.09       63.43     12.67 o 
   6   5   3      150.87      167.21     14.16 o 
   7   5   3      523.91      528.18     25.99 o 
   8   5   3      121.23      126.75     25.23 o 
   9   5   3      161.34      154.41     19.02 o 
  10   5   3       35.99       30.62     11.78 o 
  11   5   3      102.85       95.63     14.03 o 
  12   5   3       12.43        9.08     16.84 o 
  13   5   3       31.30       45.67     13.98 o 
  14   5   3       87.13       81.79     16.92 o 
  15   5   3        7.99        2.39     15.18 o 
  16   5   3        5.19        3.20      9.99 o 
  17   5   3       24.58       34.99     12.79 o 
  18   5   3        2.98       -3.14     14.78 o 
  19   5   3       27.71       17.79     17.69 o 
  20   5   3       15.64       22.55     12.47 o 
  21   5   3        8.22       16.90     11.16 o 
  22   5   3       25.87       21.68     10.27 o 
  23   5   3       18.35       28.13     12.85 o 
   1   6   3       90.35       87.44     17.13 o 
   2   6   3       49.86       58.89     33.09 o 
   3   6   3       16.95       29.98     15.54 o 
   4   6   3      274.06      267.21     37.05 o 
   5   6   3      158.84      177.48     24.19 o 
   6   6   3      169.94      179.34     22.66 o 
   7   6   3        0.30        9.57     12.71 o 
   8   6   3       14.09       30.96     13.45 o 
   9   6   3       42.60       26.78     10.07 o 
  10   6   3       88.70       84.74     32.79 o 
  11   6   3        1.83        6.99     11.68 o 
  12   6   3        7.09       15.11     11.94 o 
  13   6   3       12.09        2.96     13.23 o 
  14   6   3       55.02       51.04     14.68 o 
  15   6   3        2.32        4.99      9.54 o 
  16   6   3        5.74        5.05      9.02 o 
  17   6   3        2.31       -8.66      8.66 o 
  18   6   3        0.43       33.90     15.01 o 
  19   6   3       34.14       24.62     30.57 o 
  20   6   3        0.34       14.54     11.72 o 
   0   7   3       75.50       87.92     22.79 o 
   1   7   3       22.28       35.02     13.44 o 
   2   7   3       74.61       99.74     15.91 o 
   3   7   3       22.79       19.01      8.93 o 
   4   7   3       30.76       26.41      8.85 o 
   5   7   3       11.14        8.68      8.62 o 
   6   7   3        0.12        0.63      8.95 o 
   7   7   3       23.53        9.60      9.78 o 
   8   7   3       28.56       16.41     10.10 o 
   9   7   3       31.58       21.95      9.80 o 
  10   7   3        5.40       -7.37     15.44 o 
  11   7   3       24.47       27.71      9.85 o 
  12   7   3        1.17       -3.26      7.86 o 
  13   7   3        3.16        3.93      6.37 o 
   0   0   4     1615.84     1737.82     83.55 o 
   2   0   4     6924.56     6726.13    109.03 o 
   4   0   4     9598.96     9298.86     98.89 o 
   6   0   4      611.61      632.70     73.95 o 
   8   0   4     1007.07     1042.08     99.12 o 
  10   0   4     4063.35     4521.16    216.09 o 
  12   0   4     1753.02     2030.62    159.76 o 
  14   0   4      387.24      360.60     76.99 o 
  16   0   4     1887.32     1937.70    177.95 o 
  18   0   4      458.84      555.62     98.55 o 
  20   0   4      593.20      516.47     99.05 o 
  22   0   4      557.52      672.84    110.27 o 
   1   1   4     2503.77     2442.92     70.88 o 
   2   1   4     1027.92     1015.14     44.90 o 
   3   1   4     5866.13     5869.30    100.69 o 
   4   1   4      174.14      181.45     32.12 o 
   5   1   4      551.86      493.93     57.35 o 
   6   1   4      198.70      168.25     42.49 o 
   7   1   4     2435.99     2628.94    148.95 o 
   8   1   4      965.92      945.11     97.02 o 
   9   1   4      503.59      508.20     54.98 o 
  10   1   4      189.14      176.19     37.67 o 
  11   1   4     1410.07     1491.10     95.20 o 
  12   1   4      648.15      635.27     67.97 o 
  13   1   4      340.79      367.53     54.84 o 
  14   1   4      452.13      404.12     56.76 o 
  15   1   4      531.70      532.17     69.32 o 
  16   1   4      183.72      171.94     84.04 o 
  17   1   4      334.05      307.98     27.60 o 
  18   1   4       23.71       11.85     15.60 o 
  19   1   4       12.79        6.84     12.51 o 
  20   1   4       65.66      139.36     40.48 o 
  21   1   4      204.68      185.36     39.06 o 
   0   2   4     5371.91     5596.22    181.12 o 
   1   2   4      592.38      588.48     43.18 o 
   2   2   4       72.37       67.83     19.27 o 
   3   2   4      977.43      881.96     50.63 o 
   4   2   4     1355.17     1464.22     64.56 o 
   5   2   4      557.26      537.99     39.59 o 
   6   2   4      196.97      172.71     45.41 o 
   7   2   4      496.54      384.05     64.79 o 
   8   2   4       88.29      138.52     42.57 o 
   9   2   4      420.62      349.17     69.21 o 
  10   2   4      411.82      463.96     81.96 o 
  11   2   4     1022.47      942.77    113.37 o 
  12   2   4      543.49      549.51     88.93 o 
  13   2   4       99.57      108.25     34.43 o 
  14   2   4      177.36      173.65     22.09 o 
  15   2   4       70.39       69.32     18.88 o 
  16   2   4       53.46       43.74     17.40 o 
  17   2   4       25.86       43.44     10.56 o 
  18   2   4      272.35      242.67     23.50 o 
  19   2   4        9.39      164.19     45.15 o 
  20   2   4       47.51       24.48     18.40 o 
  21   2   4      126.29      159.47     28.13 o 
  22   2   4       76.72       36.98     18.13 o 
   1   3   4      288.61      380.54     41.33 o 
   2   3   4      712.64      702.96     56.62 o 
   3   3   4      128.87      127.37     26.34 o 
   4   3   4      553.40      610.90     52.50 o 
   5   3   4      383.44      481.29     46.54 o 
   6   3   4      722.03      732.88     96.74 o 
   7   3   4       69.52       52.79     33.72 o 
   8   3   4      453.73      376.86     74.50 o 
   9   3   4       38.42       31.58     34.25 o 
  10   3   4      301.28      324.58     21.15 o 
  11   3   4       32.35       35.89     13.25 o 
  12   3   4      343.55      382.50     30.85 o 
  13   3   4       21.22       16.48     13.32 o 
  14   3   4      242.71      293.01     31.72 o 
  15   3   4       45.36       33.87     14.41 o 
  16   3   4      149.64      171.50     26.15 o 
  17   3   4       80.86       72.00     20.85 o 
  18   3   4      188.33      197.20     26.40 o 
  19   3   4        2.09        5.88     15.90 o 
  20   3   4       17.42       18.42     20.31 o 
  21   3   4       19.83       24.13     17.49 o 
  22   3   4       88.04       73.01     23.76 o 
  23   3   4       39.85       47.99     20.50 o 
   0   4   4      927.78      938.64     37.42 o 
   1   4   4      125.61      149.89     11.86 o 
   2   4   4       60.34       61.20      8.80 o 
   3   4   4      204.37      212.39     13.67 o 
   4   4   4      286.38      309.74     16.54 o 
   5   4   4      191.72      194.44     13.76 o 
   6   4   4       26.98       33.48      8.25 o 
   7   4   4      394.46      388.73     23.35 o 
   8   4   4       42.99       40.22      8.37 o 
   9   4   4       37.74       23.18      7.30 o 
  10   4   4       81.73       82.05     17.84 o 
  11   4   4       80.80       99.34     16.08 o 
  12   4   4       51.22       47.20     49.38 o 
  13   4   4       17.42        4.88     11.98 o 
  14   4   4       68.45       44.25     11.69 o 
  15   4   4       37.59       22.90     17.16 o 
  16   4   4       91.65      118.49     27.74 o 
  17   4   4      115.57      122.37     29.18 o 
  18   4   4      129.27      111.31     31.35 o 
  19   4   4       50.89       40.01     19.41 o 
  20   4   4       10.36       13.41     10.28 o 
  21   4   4       21.35        9.75     18.99 o 
  22   4   4        4.46       -1.64     13.74 o 
  23   4   4       82.27       52.10     21.52 o 
   1   5   4      104.05      104.86     11.66 o 
   2   5   4       49.76       53.31     10.62 o 
   3   5   4      305.68      317.61     18.85 o 
   4   5   4      327.92      344.21     19.45 o 
   5   5   4       95.76       83.43     12.23 o 
   6   5   4      135.73      128.70     13.23 o 
   7   5   4      167.42      167.16     23.68 o 
   8   5   4      101.43      120.68     14.99 o 
   9   5   4      167.68      178.49     30.42 o 
  10   5   4       65.02       84.04     20.70 o 
  11   5   4      192.06      179.12     30.33 o 
  12   5   4       87.51       89.66     17.31 o 
  13   5   4       21.34       26.78     12.52 o 
  14   5   4       28.03       48.24     14.50 o 
  15   5   4        4.63        1.29     40.47 o 
  16   5   4        9.91       12.68      9.58 o 
  17   5   4        7.69      -16.49     16.49 o 
  18   5   4       10.90        0.08     15.18 o 
  19   5   4       49.56       21.03     16.39 o 
  20   5   4       12.95       21.42     11.13 o 
  21   5   4       50.69       31.44     15.90 o 
  22   5   4       16.13        0.91     11.99 o 
   0   6   4       94.16      133.57     29.11 o 
   1   6   4        6.65       10.64     10.31 o 
   2   6   4      124.85      130.53     16.26 o 
   3   6   4       49.23       62.40     12.60 o 
   4   6   4       75.96       79.45     13.85 o 
   5   6   4       76.65       77.29     13.94 o 
   6   6   4       21.14       30.59     14.54 o 
   7   6   4        5.33       11.85     12.09 o 
   8   6   4       76.53       71.75     15.33 o 
   9   6   4       82.84       80.55     13.79 o 
  10   6   4       53.35       57.54     15.36 o 
  11   6   4       84.06       95.37     16.94 o 
  12   6   4       20.52       25.15     12.98 o 
  13   6   4       31.00       13.80     14.66 o 
  14   6   4       10.43       19.55     10.38 o 
  15   6   4        5.36       15.73      9.83 o 
  16   6   4       48.34       34.55     10.44 o 
  17   6   4        4.94        6.57     12.44 o 
  18   6   4        7.48       14.01      8.42 o 
  19   6   4       20.34       12.89     11.94 o 
  20   6   4        6.62        3.81      9.61 o 
   1   7   4        9.80       22.38     11.97 o 
   2   7   4        9.13       13.40     10.32 o 
   3   7   4        6.77        3.39      9.89 o 
   4   7   4        0.82        5.56      7.61 o 
   5   7   4        5.49       12.67      8.60 o 
   6   7   4       14.29        5.49      9.01 o 
   7   7   4       35.53       15.57     10.06 o 
   8   7   4       16.93       21.77      9.94 o 
   9   7   4        5.60        2.14      9.00 o 
  10   7   4        2.69        7.02      7.64 o 
  11   7   4        2.95       -4.99      7.29 o 
  12   7   4        8.79       11.78      6.58 o 
   2   0   5     2320.38     2337.91     73.27 o 
   4   0   5     4858.38     4935.12     87.03 o 
   6   0   5     5662.29     5460.03    223.28 o 
   8   0   5     2609.49     2753.47    169.90 o 
  10   0   5     1440.56     1362.43    131.30 o 
  12   0   5     1340.09     1409.09    140.67 o 
  14   0   5      359.48      380.78     82.48 o 
  16   0   5       81.94      162.17     69.27 o 
  18   0   5       18.48      -40.31     44.79 o 
  20   0   5        6.08       -6.83     43.28 o 
   0   1   5      292.60      230.06     35.92 o 
   1   1   5      393.02      380.32     32.23 o 
   2   1   5     1385.72     1407.37     57.67 o 
   3   1   5      540.79      546.71     34.70 o 
   4   1   5      166.65      157.62     36.97 o 
   5   1   5     1040.12     1004.65     93.56 o 
   6   1   5      125.87      139.13     44.80 o 
   7   1   5     1973.45     2158.54    104.46 o 
   8   1   5     1007.30     1031.28     77.10 o 
   9   1   5     2625.32     2508.45    123.60 o 
  10   1   5      333.89      318.19     49.13 o 
  11   1   5      527.72      560.59     64.04 o 
  12   1   5       17.25       21.85     28.03 o 
  13   1   5      147.06      159.20     41.23 o 
  14   1   5      119.35      127.69     42.83 o 
  15   1   5      151.11      179.91     45.28 o 
  16   1   5        5.05        9.13     34.60 o 
  17   1   5      162.90      219.18     62.93 o 
  18   1   5      102.98       56.30     76.18 o 
  19   1   5       65.73       60.41     36.63 o 
  20   1   5      119.46      109.96     69.24 o 
  21   1   5       24.04       19.44     38.88 o 
   1   2   5     1827.87     1922.48     79.04 o 
   2   2   5     1053.79     1057.01     58.19 o 
   3   2   5     1742.50     1719.65     73.33 o 
   4   2   5       58.77       59.31     14.77 o 
   5   2   5      543.51      556.52     77.93 o 
   6   2   5      214.29      239.77     59.50 o 
   7   2   5      142.53      105.98     49.69 o 
   8   2   5       78.79      117.12     48.88 o 
   9   2   5      105.96      100.69     45.59 o 
  10   2   5      368.85      293.87     68.55 o 
  11   2   5       99.55      105.84     46.82 o 
  12   2   5      129.09       91.23     34.66 o 
  13   2   5       81.92       79.05     14.56 o 
  14   2   5        3.13       13.91     19.78 o 
  15   2   5      223.41      203.85     23.64 o 
  16   2   5       94.27      107.32     19.00 o 
  17   2   5      780.63      923.07     48.30 o 
  18   2   5      213.36      179.57     38.60 o 
  19   2   5      372.33      414.00     48.78 o 
  20   2   5       46.44       32.47     17.68 o 
  21   2   5      244.92      272.31     34.40 o 
   0   3   5     4606.04     5115.65    213.17 o 
   1   3   5      657.57      640.54     55.39 o 
   2   3   5     1130.20     1201.59     92.52 o 
   3   3   5      725.64      674.52     55.48 o 
   4   3   5      574.70      589.24     52.04 o 
   5   3   5       69.12       84.00     43.04 o 
   6   3   5      273.59      269.63     27.81 o 
   7   3   5        8.43        8.23     12.26 o 
   8   3   5      314.78      311.09     22.14 o 
   9   3   5       11.11       13.33      8.65 o 
  10   3   5      212.58      233.90     30.85 o 
  11   3   5      117.49      119.22     18.63 o 
  12   3   5      405.42      442.36     34.23 o 
  13   3   5       46.34       17.28     19.41 o 
  14   3   5      178.55      196.47     24.00 o 
  15   3   5       35.83       25.02     17.78 o 
  16   3   5     1089.70     1214.61     59.25 o 
  17   3   5       69.31       88.72     22.18 o 
  18   3   5      297.39      316.55     38.11 o 
  19   3   5       28.67       47.92     19.39 o 
  20   3   5      116.56      155.09     27.82 o 
  21   3   5      101.47       68.29     21.28 o 
  22   3   5       90.28      107.18     24.75 o 
  23   3   5        7.73        8.22     13.28 o 
   1   4   5      280.83      283.71     15.90 o 
   2   4   5      126.22      114.02     12.26 o 
   3   4   5      257.57      254.80     16.93 o 
   4   4   5       12.64       17.32      8.81 o 
   5   4   5       55.00       59.01     10.71 o 
   6   4   5      352.11      350.43     18.14 o 
   7   4   5       22.64       13.94      7.27 o 
   8   4   5      278.35      292.72     17.22 o 
   9   4   5       32.86       34.96      8.13 o 
  10   4   5      184.04      179.97     13.52 o 
  11   4   5      205.83      206.56     16.22 o 
  12   4   5       28.01       56.81     33.63 o 
  13   4   5       16.41        5.07     19.81 o 
  14   4   5       10.86       20.22     19.52 o 
  15   4   5       29.64       50.71     25.23 o 
  16   4   5      105.20      122.26     27.86 o 
  17   4   5      279.76      285.24     38.35 o 
  18   4   5       21.23       14.85     19.29 o 
  19   4   5      121.73      119.33     25.58 o 
  20   4   5        8.75        2.82     15.41 o 
  21   4   5       40.78       21.77     18.14 o 
  22   4   5        5.41        3.29     13.53 o 
  23   4   5       14.60       12.99     14.14 o 
   0   5   5      167.01      179.99     20.03 o 
   1   5   5       19.53       27.47      9.01 o 
   2   5   5       53.32       57.64     10.82 o 
   3   5   5       30.22       37.57      9.59 o 
   4   5   5        5.59        5.32      8.56 o 
   5   5   5       49.09       63.34     11.27 o 
   6   5   5       13.16       17.79      8.50 o 
   7   5   5       80.56       72.71     11.66 o 
   8   5   5      357.69      354.40     20.38 o 
   9   5   5      187.25      179.08     17.03 o 
  10   5   5       38.46       26.16     19.52 o 
  11   5   5       70.55       84.03     24.78 o 
  12   5   5       31.90       25.09     19.35 o 
  13   5   5      209.75      251.96     27.61 o 
  14   5   5       22.53       15.49     11.80 o 
  15   5   5      114.68       94.64     25.86 o 
  16   5   5        2.27       -3.88     14.95 o 
  17   5   5        5.65       -3.71     15.66 o 
  18   5   5        5.18        5.68     14.22 o 
  19   5   5       11.44       10.92     13.92 o 
  20   5   5        4.87        7.97     14.86 o 
  21   5   5       12.86       -2.54     12.89 o 
  22   5   5        4.27       18.51     12.20 o 
   1   6   5        5.62        9.00      9.27 o 
   2   6   5       70.44       67.93     11.29 o 
   3   6   5       16.95       13.64     10.14 o 
   4   6   5        0.30       11.45      9.63 o 
   5   6   5       44.24       31.66     12.91 o 
   6   6   5       28.76       33.61     10.93 o 
   7   6   5      138.71      133.65     15.22 o 
   8   6   5       21.50       21.68     16.49 o 
   9   6   5       35.34       32.66     13.96 o 
  10   6   5       63.37       54.96     14.36 o 
  11   6   5       11.16       10.09     11.83 o 
  12   6   5       55.86       62.04     14.21 o 
  13   6   5        3.95       12.21     20.87 o 
  14   6   5       21.74        0.28      7.53 o 
  15   6   5       20.93       22.23     14.76 o 
  16   6   5        4.57       -1.98     11.89 o 
  17   6   5       19.30        0.05     11.55 o 
  18   6   5        0.88       24.78     12.92 o 
  19   6   5        2.36       -7.15     10.10 o 
   0   7   5       11.72       23.67     17.44 o 
   1   7   5        9.52       19.04     10.80 o 
   2   7   5        9.66       -1.26      9.82 o 
   3   7   5       13.13        9.10     11.75 o 
   4   7   5       11.39       14.30      9.65 o 
   5   7   5       16.51       20.34     15.02 o 
   6   7   5        8.63        8.98      8.26 o 
   7   7   5        0.82        5.93      8.44 o 
   8   7   5        8.46        1.48      7.96 o 
   9   7   5        7.64       10.77      7.82 o 
  10   7   5        1.12       -7.08      7.08 o 
  11   7   5        4.48        0.99      9.04 o 
   0   0   6     3957.15     4080.02    156.99 o 
   2   0   6     1406.99     1450.83     63.40 o 
   4   0   6      336.66      394.37     63.37 o 
   6   0   6     4090.09     4327.35    211.01 o 
   8   0   6     2136.55     2271.97    167.55 o 
  10   0   6      871.88      893.97    112.09 o 
  12   0   6      302.78      295.84     73.59 o 
  14   0   6      632.31      683.47    112.84 o 
  16   0   6      104.05       84.32     46.62 o 
  18   0   6      340.30      445.20    101.99 o 
  20   0   6       70.96      156.61     64.67 o 
   1   1   6       60.81       68.05     15.89 o 
   2   1   6      379.34      373.84     33.10 o 
   3   1   6      663.41      657.51     40.87 o 
   4   1   6     1263.48     1227.91     76.99 o 
   5   1   6      970.58      983.47     72.32 o 
   6   1   6      354.46      395.55     50.69 o 
   7   1   6       48.68       26.27     24.34 o 
   8   1   6      672.12      536.33     62.43 o 
   9   1   6       43.74       81.37     33.30 o 
  10   1   6      709.85      652.70     70.94 o 
  11   1   6      644.79      736.15     76.73 o 
  12   1   6      101.35      125.71     40.40 o 
  13   1   6       26.41      -11.84     44.22 o 
  14   1   6      356.30      304.52     58.13 o 
  15   1   6       86.32       64.88     33.07 o 
  16   1   6      102.90       70.15     44.51 o 
  17   1   6        6.01       39.20     29.81 o 
  18   1   6       12.63      -17.70     29.45 o 
  19   1   6       31.83       52.55     35.10 o 
   0   2   6      458.76      510.76     62.79 o 
   1   2   6      261.88      294.57     34.39 o 
   2   2   6      215.33      241.95     30.11 o 
   3   2   6     1800.14     1783.03    128.62 o 
   4   2   6      883.88      909.68     95.71 o 
   5   2   6     1565.30     1563.78    133.16 o 
   6   2   6       38.59        2.90     26.71 o 
   7   2   6      119.91      200.19     60.08 o 
   8   2   6       39.47      110.66     48.01 o 
   9   2   6      736.07      554.88     91.86 o 
  10   2   6      249.04      226.00     46.68 o 
  11   2   6      115.87       74.21     33.34 o 
  12   2   6       62.62       72.04     27.08 o 
  13   2   6       31.65       35.34     29.26 o 
  14   2   6       20.94       47.22     14.95 o 
  15   2   6      860.81      942.29     47.59 o 
  16   2   6      529.15      598.80     41.13 o 
  17   2   6      101.85      122.05     30.05 o 
  18   2   6       26.24       49.82     29.82 o 
  19   2   6       51.86       52.99     18.82 o 
  20   2   6        0.66       11.44     16.47 o 
  21   2   6       37.40       47.52     17.87 o 
  22   2   6       57.33       12.76     16.73 o 
   1   3   6      579.83      623.30     26.45 o 
   2   3   6      461.28      496.36     24.62 o 
   3   3   6      299.11      317.95     21.96 o 
   4   3   6       71.13       83.40     16.72 o 
   5   3   6        5.64        7.51      6.50 o 
   6   3   6      344.22      318.24     17.96 o 
   7   3   6       19.12       22.93      9.20 o 
   8   3   6      196.44      218.44     19.44 o 
   9   3   6       37.41       71.82     16.92 o 
  10   3   6      634.41      607.25     39.63 o 
  11   3   6       86.20       81.33     40.23 o 
  12   3   6      949.37     1070.91    106.79 o 
  13   3   6      127.10       99.16     47.26 o 
  14   3   6      224.09      262.34     46.80 o 
  15   3   6        4.48       35.80     17.29 o 
  16   3   6      664.98      765.63     56.02 o 
  17   3   6      166.96      207.74     30.89 o 
  18   3   6       28.14       28.35     17.16 o 
  19   3   6       36.89        5.67     17.41 o 
  20   3   6        0.18       40.50     18.16 o 
  21   3   6        4.49        3.70     14.56 o 
  22   3   6       12.08       10.00     13.49 o 
  24   3   6       12.85        9.88     12.71 o 
   0   4   6      279.21      263.37     30.52 o 
   1   4   6      226.22      234.47     16.02 o 
   2   4   6      230.99      220.07     15.28 o 
   3   4   6      165.87      157.84     13.88 o 
   4   4   6       49.12       66.10     10.84 o 
   5   4   6      129.15      107.89     12.15 o 
   6   4   6      498.08      536.92     22.92 o 
   7   4   6       13.77       21.18      8.26 o 
   8   4   6       62.40       54.31     10.84 o 
   9   4   6       81.14       91.55     12.38 o 
  10   4   6       32.31       32.81      8.81 o 
  11   4   6        9.54       -0.12      9.38 o 
  12   4   6      300.83      297.44     35.60 o 
  13   4   6      170.55      169.52     20.60 o 
  14   4   6      146.83      160.59     29.83 o 
  15   4   6      158.66      174.38     31.99 o 
  16   4   6       27.98       21.81     17.19 o 
  17   4   6       28.65       51.55     19.66 o 
  18   4   6        6.72       12.07     17.20 o 
  19   4   6       13.48       38.69     17.04 o 
  20   4   6       40.58       24.52     19.71 o 
  21   4   6        2.27        8.83     14.11 o 
  22   4   6        6.87       -4.89     12.33 o 
  24   4   6       29.56       23.85     12.71 o 
   1   5   6      208.98      201.81     16.94 o 
   2   5   6       20.91       15.31      9.51 o 
   3   5   6      338.42      328.84     20.40 o 
   4   5   6       30.04       40.98     10.37 o 
   5   5   6      177.87      178.26     15.68 o 
   6   5   6       40.07       30.26      9.68 o 
   7   5   6       18.20       24.61      9.57 o 
   8   5   6        2.87       15.82      9.05 o 
   9   5   6        5.13       18.81      9.35 o 
  10   5   6       32.84       23.94     20.46 o 
  11   5   6       14.03        1.77     10.07 o 
  12   5   6       33.43       31.32     12.72 o 
  13   5   6       17.07       11.05     16.87 o 
  14   5   6        4.74        1.83     17.54 o 
  15   5   6       40.19       18.28     17.52 o 
  16   5   6        1.66       14.61     16.22 o 
  17   5   6       91.84       86.98     24.65 o 
  18   5   6        1.20       -0.28     13.08 o 
  19   5   6       26.53        8.74     12.61 o 
  20   5   6        5.98       21.99     14.19 o 
  21   5   6       15.20       17.64     11.98 o 
   0   6   6       20.27       18.86     12.60 o 
   1   6   6       31.05       38.93     10.17 o 
   2   6   6        5.99        0.81      9.01 o 
   3   6   6        8.88       19.58      8.73 o 
   4   6   6       21.73       33.60     10.85 o 
   5   6   6       30.40       30.56     11.23 o 
   6   6   6       91.25       93.82     13.96 o 
   7   6   6        1.18        5.62      9.68 o 
   8   6   6       87.22       67.40     13.94 o 
   9   6   6       63.01       67.66     14.78 o 
  10   6   6        1.91       11.94     10.33 o 
  11   6   6       27.91       24.45     11.80 o 
  12   6   6        2.97       -0.17      9.71 o 
  13   6   6       17.70       21.40      9.50 o 
  14   6   6       20.45       18.68     14.08 o 
  15   6   6        1.26       19.25     12.16 o 
  16   6   6        3.52        5.07     11.76 o 
  17   6   6        1.89      -10.70     10.70 o 
  18   6   6       36.13       23.86     11.37 o 
   1   7   6       29.15       25.32     17.11 o 
   2   7   6       13.67       14.44     12.59 o 
   3   7   6        1.06      -12.75     13.13 o 
   4   7   6        2.10       -8.32      8.32 o 
   5   7   6        0.45       15.29      8.93 o 
   6   7   6        3.73       23.87      8.66 o 
   7   7   6        3.45       -8.64      8.64 o 
   8   7   6        9.29       -3.48      6.46 o 
   9   7   6        2.52        0.90      9.53 o 
   2   0   7      742.05      834.59     52.01 o 
   4   0   7      319.21      274.79     54.99 o 
   6   0   7     1246.89     1265.36    124.56 o 
   8   0   7     1008.59     1014.41    118.85 o 
  10   0   7      343.03      258.21     67.71 o 
  12   0   7      959.20     1027.34     93.56 o 
  14   0   7      563.24      661.40     80.54 o 
  16   0   7      101.63      109.55     33.67 o 
  18   0   7       28.72      112.40     64.85 o 
   0   1   7      439.97      469.94     43.40 o 
   1   1   7      146.76      140.39     16.72 o 
   2   1   7       39.35       14.96     14.56 o 
   3   1   7      697.94      731.64     61.68 o 
   4   1   7      578.33      550.87     55.43 o 
   5   1   7      408.17      471.27     78.06 o 
   6   1   7      147.97      136.24     35.82 o 
   7   1   7      468.57      420.63     55.88 o 
   8   1   7      772.20      693.39     72.92 o 
   9   1   7       71.52       96.23     17.85 o 
  10   1   7      117.38      145.46     20.11 o 
  11   1   7      897.83      966.34     44.85 o 
  12   1   7      378.42      421.00     31.24 o 
  13   1   7      160.86      146.55     40.12 o 
  14   1   7      124.86       84.63     77.08 o 
  15   1   7       52.52       59.62     38.78 o 
  16   1   7       62.13        1.81     22.53 o 
  17   1   7      379.00      436.21     36.16 o 
  18   1   7       33.00       35.37     15.97 o 
  19   1   7      142.17      133.06     25.58 o 
   1   2   7      402.41      435.48     62.29 o 
   2   2   7       24.28        6.63     19.12 o 
   3   2   7     1315.87     1199.33    110.93 o 
   4   2   7      372.66      442.93     71.70 o 
   5   2   7       25.71       31.20     23.98 o 
   6   2   7       40.21      -14.33     27.90 o 
   7   2   7      242.53      304.36     42.90 o 
   8   2   7      264.28      312.02     26.81 o 
   9   2   7      254.14      278.95     26.58 o 
  10   2   7       33.85       60.74     37.50 o 
  11   2   7      151.96      186.63     46.21 o 
  12   2   7      315.43      211.43     77.14 o 
  13   2   7      886.89      960.79     97.70 o 
  14   2   7      195.88      256.75     50.55 o 
  15   2   7      801.94      826.34     94.02 o 
  16   2   7        1.12       -2.48     43.22 o 
  20   2   7        1.10       21.59     17.35 o 
  21   2   7       99.25       86.25     22.53 o 
  22   2   7       49.55       18.53     13.63 o 
   0   3   7      731.47      644.54     46.97 o 
   1   3   7       75.15       77.38     12.74 o 
   2   3   7      157.19      161.30     12.04 o 
   3   3   7       56.64       68.71     13.23 o 
   4   3   7      213.13      235.62     12.89 o 
   5   3   7      279.63      301.11     16.05 o 
   6   3   7      661.47      702.43     29.50 o 
   7   3   7       67.73       72.20     11.31 o 
   8   3   7      366.60      391.30     25.80 o 
   9   3   7      176.33      178.66     33.28 o 
  10   3   7      369.16      370.99     30.19 o 
  11   3   7       69.61       90.03     15.81 o 
  12   3   7     1161.70     1149.47    108.01 o 
  13   3   7      440.25      453.31     42.91 o 
  14   3   7       48.50      107.40     40.06 o 
  15   3   7       83.07       98.18     21.80 o 
  16   3   7       17.10       35.18     19.52 o 
  17   3   7       78.51       61.36     18.61 o 
  18   3   7       30.67       29.65     15.41 o 
  19   3   7       18.39       46.62     20.56 o 
  20   3   7       24.05        7.76     13.75 o 
  21   3   7        1.22       -6.83     13.64 o 
  22   3   7        2.00       12.59     16.37 o 
  23   3   7       15.48       -2.14     14.36 o 
  24   3   7       30.95       42.32     14.40 o 
  26   3   7       34.44       28.90     15.17 o 
   1   4   7      210.61      198.67     16.29 o 
   2   4   7       33.26       33.76      8.94 o 
   3   4   7      232.25      224.53     16.26 o 
   4   4   7       39.58       39.85      9.70 o 
   5   4   7        3.83        1.94      7.37 o 
   6   4   7      114.83      108.35     12.31 o 
   7   4   7       45.03       62.95     11.63 o 
   8   4   7      664.28      727.25     48.14 o 
   9   4   7       38.90       40.82     10.56 o 
  10   4   7      398.27      375.30     50.88 o 
  11   4   7       22.94       31.14     28.52 o 
  12   4   7        6.56       21.87     26.23 o 
  13   4   7      237.27      196.52     33.50 o 
  14   4   7       36.27       35.87     13.92 o 
  15   4   7       68.71       89.89     23.90 o 
  16   4   7        7.40       28.20     17.59 o 
  17   4   7        6.44       -9.85     16.04 o 
  18   4   7       13.64       28.32     18.19 o 
  19   4   7       18.31       25.50     15.71 o 
  20   4   7        8.82       -1.80     12.02 o 
  21   4   7       19.11        7.31     10.98 o 
  22   4   7        0.02      -14.65     14.65 o 
  23   4   7        7.67       -7.18     10.36 o 
  24   4   7        4.46      -10.79     10.79 o 
   0   5   7       11.18        8.22     13.65 o 
   1   5   7       53.12       51.09     11.29 o 
   2   5   7       25.45       28.21      9.64 o 
   3   5   7      245.55      249.29     18.52 o 
   4   5   7       18.60       15.49      9.60 o 
   5   5   7       43.39       49.57     10.57 o 
   6   5   7        5.34       19.26      9.10 o 
   7   5   7      140.89      123.25     15.44 o 
   8   5   7       46.40       48.93     11.17 o 
   9   5   7       11.65       15.66      9.15 o 
  10   5   7       31.47       24.94     10.05 o 
  11   5   7      134.51      125.54     15.69 o 
  12   5   7       72.80       68.72     15.36 o 
  13   5   7       50.15       49.97     20.43 o 
  14   5   7        2.37       11.09     13.42 o 
  15   5   7       27.33        7.91     14.64 o 
  16   5   7       10.41        5.59     12.28 o 
  17   5   7       27.55        1.88     12.80 o 
  18   5   7        6.52       13.34     13.73 o 
  19   5   7       17.14       15.31     12.37 o 
  20   5   7        8.28       10.89     10.95 o 
  21   5   7        4.83        2.07      9.41 o 
   1   6   7       45.98       38.11      9.05 o 
   2   6   7        0.59        0.46      8.08 o 
   3   6   7        1.76       -3.60      7.55 o 
   4   6   7       26.88       41.87     13.80 o 
   5   6   7        4.24       15.68     17.94 o 
   6   6   7       23.85       18.36     18.34 o 
   7   6   7       18.93       33.08     11.78 o 
   8   6   7       72.96       42.60     11.68 o 
   9   6   7        7.64       25.21     13.13 o 
  10   6   7       41.22       48.02     17.74 o 
  11   6   7       14.42       20.11      8.97 o 
  12   6   7       30.33       29.45     16.16 o 
  13   6   7        2.57      -13.42     13.85 o 
  14   6   7       16.01       13.62     12.25 o 
  15   6   7        5.91       -9.75      9.75 o 
  16   6   7        6.50        7.05      8.59 o 
   3   7   7       17.03        5.83      9.13 o 
   4   7   7       19.10       24.69     12.48 o 
   5   7   7        7.45       -3.10      9.27 o 
   6   7   7        0.45       -8.29      9.03 o 
   0   0   8     2082.65     2007.86    124.62 o 
   2   0   8      438.05      445.63     66.53 o 
   4   0   8      449.60      433.20     73.35 o 
   6   0   8     1352.07     1449.07     40.33 o 
   8   0   8      147.98      191.86     18.33 o 
  10   0   8      590.13      617.56     80.28 o 
  12   0   8      115.18      128.88     23.02 o 
  14   0   8        6.95       -0.33    113.81 o 
  16   0   8      230.09      268.13     30.42 o 
   1   1   8     1073.45     1034.76     69.50 o 
   2   1   8      359.46      314.16     41.77 o 
   3   1   8      304.27      281.01     39.15 o 
   4   1   8      193.05      228.14     15.62 o 
   5   1   8      301.00      326.42     19.26 o 
   6   1   8       27.24       29.50      8.60 o 
   7   1   8      388.38      416.66     17.78 o 
   8   1   8      162.79      174.78     12.36 o 
   9   1   8       23.01       18.47     13.04 o 
  10   1   8      573.53      594.44     44.87 o 
  11   1   8        0.44       20.15     22.50 o 
  12   1   8      110.14      124.68     21.01 o 
  13   1   8      245.07      276.57     29.62 o 
  14   1   8      124.49       95.05     28.03 o 
  15   1   8      167.29      156.01     22.70 o 
  16   1   8      198.46      179.70     28.45 o 
  17   1   8      147.37      124.48     25.57 o 
  18   1   8       61.13       37.83     17.98 o 
  19   1   8      126.12      136.62     26.57 o 
  20   1   8       22.17       41.87     19.92 o 
  27   1   8        7.41       15.95     13.41 o 
   0   2   8       53.65       59.91     12.98 o 
   1   2   8       22.54       19.04      7.04 o 
   2   2   8      337.33      372.45     19.27 o 
   3   2   8       25.14       20.26      9.30 o 
   4   2   8      624.24      707.37     33.18 o 
   5   2   8      370.55      391.81     24.34 o 
   6   2   8       35.74       37.75      9.54 o 
   7   2   8      295.84      310.35     24.67 o 
   8   2   8      391.77      382.77     25.27 o 
   9   2   8      338.72      400.00     52.32 o 
  10   2   8      213.02      245.07     82.12 o 
  11   2   8      275.15      209.62     46.72 o 
  12   2   8       55.58       94.79     44.38 o 
  13   2   8      430.28      367.53     75.04 o 
  14   2   8      177.53      116.12     61.02 o 
  17   2   8       47.13       17.74     18.70 o 
  18   2   8        8.79       -9.51     16.90 o 
  19   2   8        4.31        1.56     14.72 o 
  20   2   8       92.13       62.81     22.32 o 
  21   2   8        7.01       13.70     16.84 o 
  22   2   8       28.71       19.34     14.46 o 
  27   2   8       31.21       47.38     17.20 o 
   1   3   8      109.57      126.26     12.41 o 
   2   3   8      195.93      214.34     13.51 o 
   3   3   8        3.14       -0.67      6.97 o 
   4   3   8      218.63      211.30     14.09 o 
   5   3   8       73.86       91.40     10.33 o 
   6   3   8       48.05       46.27     10.32 o 
   7   3   8       63.38       71.29     11.63 o 
   8   3   8      541.11      559.33     40.56 o 
   9   3   8       63.40       89.86     16.87 o 
  10   3   8      570.23      622.25     46.22 o 
  11   3   8      110.15      121.79     18.21 o 
  12   3   8     1269.53     1342.09     58.83 o 
  13   3   8       33.36       20.43     12.84 o 
  14   3   8       66.23      105.14     17.88 o 
  15   3   8       43.83       70.42     19.19 o 
  16   3   8       12.62       11.48     14.97 o 
  17   3   8       36.43       43.17     18.78 o 
  19   3   8        7.93       15.67     18.81 o 
  20   3   8        8.61        0.31     16.27 o 
  21   3   8        7.18        0.74     11.24 o 
  22   3   8        1.95       -5.93      9.48 o 
  23   3   8       11.20       -4.51     15.69 o 
  24   3   8        4.82       -6.33     13.98 o 
  25   3   8        4.87       24.43     11.52 o 
   0   4   8      167.87      168.68     21.65 o 
   1   4   8        0.02        2.68      7.82 o 
   2   4   8      217.69      222.13     17.32 o 
   3   4   8       63.47       63.52     11.38 o 
   4   4   8       79.48       80.96     12.22 o 
   5   4   8      411.41      422.90     25.71 o 
   6   4   8       73.03       81.06     13.33 o 
   7   4   8      113.38      113.88     14.55 o 
   8   4   8      172.96      189.90     17.63 o 
   9   4   8       14.16       14.99     23.39 o 
  10   4   8       40.79       29.17     12.93 o 
  11   4   8       24.04       32.73     13.27 o 
  12   4   8       50.69       46.29     14.18 o 
  13   4   8       23.89       24.46     18.84 o 
  14   4   8       73.63       61.35     14.07 o 
  15   4   8       22.78       20.88     12.07 o 
  16   4   8        6.32       15.02     12.01 o 
  17   4   8        2.34      -11.14     12.02 o 
  18   4   8       33.47       27.98     16.05 o 
  19   4   8        5.12       12.06     13.27 o 
  20   4   8       22.24       18.47     10.15 o 
  21   4   8        9.39       -6.30     13.31 o 
  22   4   8       20.79        0.59     10.50 o 
  23   4   8        6.53        8.96      9.67 o 
   1   5   8      163.55      177.47     17.06 o 
   2   5   8       11.18       17.83      9.31 o 
   3   5   8       95.80      115.12     13.67 o 
   4   5   8       35.22       17.41      9.80 o 
   5   5   8       89.27       88.23     16.80 o 
   6   5   8       29.86       27.50      9.64 o 
   7   5   8       39.14       52.96     11.21 o 
   8   5   8       35.86       31.62      9.56 o 
   9   5   8       17.51       31.49     11.99 o 
  10   5   8        8.27        7.64     13.42 o 
  11   5   8        0.81        0.91     10.78 o 
  12   5   8       30.46       20.98     10.44 o 
  13   5   8       10.54       13.22      9.75 o 
  14   5   8       39.42       25.13     17.96 o 
  15   5   8        8.24        6.02     13.74 o 
  16   5   8       17.07        4.79     12.86 o 
  17   5   8       26.66       38.71     14.50 o 
  18   5   8       12.61        1.65      7.57 o 
  19   5   8        2.92       -1.28     10.19 o 
  20   5   8       11.02      -10.59     10.59 o 
   0   6   8       34.64       58.46     19.46 o 
   1   6   8       17.56       35.38     10.81 o 
   2   6   8       15.88       26.15      9.62 o 
   3   6   8       15.19       14.97      8.85 o 
   4   6   8       14.93       13.36     10.58 o 
   5   6   8       20.72       20.57     11.46 o 
   6   6   8       30.48       27.53     11.80 o 
   7   6   8       31.76       24.12      8.81 o 
   8   6   8        0.28        9.32      6.06 o 
   9   6   8        0.72       -1.14      6.59 o 
  10   6   8       11.77        9.44     15.32 o 
  11   6   8       20.40       37.52     12.86 o 
  12   6   8        7.28       -6.56      7.22 o 
  13   6   8       12.22       -0.47      6.99 o 
  14   6   8        2.62       -6.96      6.96 o 
   2   0   9      459.46      506.97     24.89 o 
   4   0   9     1809.63     1936.73     45.31 o 
   6   0   9      856.11      947.23     40.04 o 
   8   0   9      345.03      388.42     23.15 o 
  10   0   9      717.77      730.69     49.31 o 
  12   0   9      360.53      450.36     62.56 o 
  14   0   9      196.77      227.79     29.76 o 
  16   0   9      276.01      384.25     39.78 o 
  26   0   9       23.64       12.80     14.69 o 
   0   1   9      274.90      314.03     19.92 o 
   1   1   9       92.68      105.26      9.04 o 
   2   1   9      357.04      374.81     14.67 o 
   3   1   9      243.55      239.73     13.49 o 
   4   1   9       42.69       49.68      9.34 o 
   5   1   9      619.33      680.92     21.36 o 
   6   1   9      231.18      230.65     13.19 o 
   7   1   9       77.76       73.80      9.13 o 
   8   1   9      142.62      134.04     13.43 o 
   9   1   9      490.13      526.26     22.67 o 
  10   1   9      491.09      534.58     32.25 o 
  11   1   9      127.96      106.80     26.34 o 
  12   1   9       86.30       78.22     15.91 o 
  13   1   9      349.60      380.83     36.10 o 
  14   1   9      109.17      118.86     40.39 o 
  15   1   9       21.84        9.81     16.28 o 
  16   1   9      281.46      336.36     39.81 o 
  17   1   9       35.99       63.94     23.04 o 
  18   1   9       49.58       43.40     20.62 o 
  19   1   9       58.27       39.30     19.55 o 
  20   1   9       32.13       25.94     16.86 o 
  23   1   9       30.90       19.46     17.77 o 
  24   1   9        2.02       -2.30     14.00 o 
  25   1   9        9.01       43.70     17.84 o 
  26   1   9        8.60       12.54     10.40 o 
  27   1   9       12.11       50.78     16.46 o 
   1   2   9      506.02      508.88     22.02 o 
   2   2   9      106.01      109.67     10.55 o 
   3   2   9       55.72       52.23     14.04 o 
   4   2   9        5.72       10.44      8.79 o 
   5   2   9      631.47      678.39     28.24 o 
   6   2   9      317.57      333.24     18.04 o 
   7   2   9      130.65      151.56     13.09 o 
   8   2   9      262.26      271.57     26.49 o 
   9   2   9      264.55      299.27     20.56 o 
  10   2   9       13.83       36.48     18.46 o 
  11   2   9      305.76      288.23     25.46 o 
  12   2   9       66.17       82.80     17.49 o 
  13   2   9      217.03      209.93     37.18 o 
  14   2   9      180.47      185.72     32.12 o 
  15   2   9       77.68       75.18     25.31 o 
  16   2   9      118.75       85.37     24.75 o 
  17   2   9       82.37       74.99     22.43 o 
  18   2   9        2.62        2.87     16.05 o 
  19   2   9      119.19       98.12     23.87 o 
  20   2   9        2.24      -12.77     14.69 o 
  21   2   9       88.45       96.92     21.32 o 
  22   2   9       23.97       31.25     15.07 o 
  23   2   9       34.93       35.61     19.87 o 
  24   2   9       21.64       36.66     19.98 o 
  25   2   9       22.94       46.68     17.65 o 
  26   2   9       20.59       18.65     14.31 o 
   0   3   9      118.86      108.03     16.05 o 
   1   3   9       49.97       33.75      9.43 o 
   2   3   9      285.99      282.32     20.99 o 
   3   3   9      202.91      183.96     14.65 o 
   4   3   9      334.68      345.71     18.97 o 
   5   3   9      125.85      104.13     13.77 o 
   6   3   9       65.63       64.94     15.98 o 
   7   3   9      161.18      172.00     19.73 o 
   8   3   9      417.06      435.64     29.21 o 
   9   3   9       30.70       35.44     12.65 o 
  10   3   9       45.77       55.08     14.42 o 
  11   3   9       15.46       22.04     19.95 o 
  12   3   9       16.92       35.26     23.38 o 
  13   3   9       18.32        9.29     18.88 o 
  14   3   9      264.07      236.85     36.62 o 
  15   3   9        6.11       -0.67     12.30 o 
  16   3   9       43.61       30.05     13.57 o 
  17   3   9       26.32       41.84     16.36 o 
  18   3   9      130.47      134.96     20.69 o 
  19   3   9       25.08       17.44     15.42 o 
  20   3   9       25.46       33.07     13.07 o 
  21   3   9        8.34       36.71     22.92 o 
  22   3   9        9.99        2.22     12.82 o 
  23   3   9        2.51       -6.79      6.79 o 
  24   3   9        6.08        9.56     10.85 o 
   1   4   9      357.98      352.74     20.50 o 
   2   4   9       58.64       56.16     10.34 o 
   3   4   9       64.14       70.58     11.10 o 
   4   4   9      114.24      139.06     13.76 o 
   5   4   9       46.01       38.34     11.30 o 
   6   4   9       17.58       32.08     11.05 o 
   7   4   9       38.52       28.37     14.21 o 
   8   4   9        2.06       11.79     11.53 o 
   9   4   9       55.24       47.14     14.42 o 
  10   4   9       46.74       41.55     12.80 o 
  11   4   9       50.64       40.76     10.48 o 
  12   4   9       61.11       65.05     22.35 o 
  13   4   9        6.06        4.44     16.67 o 
  14   4   9      129.95      123.96     17.43 o 
  15   4   9        7.78       14.51      8.08 o 
  16   4   9       17.55       21.82      8.56 o 
  17   4   9       60.98       37.53     17.88 o 
  18   4   9        0.17       -0.95     15.08 o 
  19   4   9       20.08        3.82     13.73 o 
  20   4   9        2.84       13.63     11.98 o 
  21   4   9       20.58       -1.48     11.27 o 
   0   5   9       13.63       11.06     16.03 o 
   1   5   9        4.00        0.73     12.03 o 
   2   5   9        4.95       14.75     14.04 o 
   3   5   9       67.09       58.66     16.75 o 
   4   5   9       21.81        3.46     10.66 o 
   5   5   9      132.97      118.99     13.76 o 
   6   5   9       80.14       80.13     13.20 o 
   7   5   9       90.41       83.07     12.64 o 
   8   5   9        1.39       10.73      8.85 o 
   9   5   9       83.11       70.18     11.85 o 
  10   5   9        1.63       -3.17      7.99 o 
  11   5   9        2.04        4.56      8.36 o 
  12   5   9       21.95        8.59      8.84 o 
  13   5   9       10.79       22.08      8.54 o 
  14   5   9       17.92        2.24      8.73 o 
  15   5   9        6.53        2.48      7.73 o 
  16   5   9        1.94       -2.55     17.67 o 
  17   5   9       15.04       14.06     11.37 o 
  18   5   9       20.24        9.18     11.76 o 
   1   6   9        0.37       17.29      9.97 o 
   2   6   9       43.71       42.46     12.74 o 
   3   6   9        3.27       28.54     14.84 o 
   4   6   9       34.88        9.12     13.99 o 
   5   6   9       34.10       12.71     11.99 o 
   6   6   9        2.82       -1.18      8.10 o 
   7   6   9       29.06       13.75      9.29 o 
   8   6   9       13.26       27.32      8.16 o 
   9   6   9        9.00       -6.40      9.77 o 
  10   6   9       29.92       29.65     11.95 o 
   0   0  10       75.10       90.81     25.91 o 
   2   0  10      314.78      306.31     26.73 o 
   4   0  10     1362.81     1442.28     53.67 o 
   6   0  10       42.91       56.79     12.42 o 
   8   0  10      473.29      496.13     26.27 o 
  10   0  10      419.76      487.64     33.34 o 
  12   0  10        6.55       17.09     12.83 o 
  14   0  10       95.62      121.20     31.71 o 
  16   0  10       96.53       87.74     31.19 o 
  18   0  10       55.51       32.87     22.84 o 
  20   0  10       84.10      115.99     29.75 o 
  22   0  10       43.90       33.88     19.00 o 
  24   0  10       17.98       18.01     15.52 o 
  26   0  10       14.89       15.60     11.37 o 
   1   1  10      325.21      340.33     17.23 o 
   2   1  10       50.49       44.04      8.55 o 
   3   1  10        2.05        0.93      7.25 o 
   4   1  10       23.59       15.82      7.89 o 
   5   1  10      100.82       98.75     13.84 o 
   6   1  10      609.76      672.93     24.32 o 
   7   1  10      156.89      165.58     12.90 o 
   8   1  10      370.34      385.09     27.62 o 
   9   1  10      106.59      117.15     12.75 o 
  10   1  10       45.72       39.68     11.41 o 
  11   1  10       48.80       68.55     13.47 o 
  12   1  10      149.66      153.49     18.31 o 
  13   1  10       16.08       29.04     12.80 o 
  14   1  10       21.08       34.70     13.36 o 
  15   1  10      111.45      106.59     16.00 o 
  16   1  10       57.72       44.31     12.58 o 
  17   1  10       53.15       57.66     13.09 o 
  18   1  10       24.97       14.36     10.92 o 
  19   1  10       62.62       65.70     12.91 o 
  20   1  10        8.01       -7.28     17.25 o 
  21   1  10        2.29       27.39     13.81 o 
  22   1  10       11.41       18.92     15.00 o 
  23   1  10        1.26        5.99     10.07 o 
  24   1  10        2.02       -8.87      9.35 o 
  25   1  10       11.86       20.82     13.96 o 
  26   1  10        3.37       37.39     14.51 o 
   0   2  10      156.91      170.23     21.38 o 
   1   2  10       45.89       47.33     12.43 o 
   2   2  10       19.87       35.03      9.28 o 
   3   2  10       73.16       63.25     13.88 o 
   4   2  10       79.51       80.83     13.08 o 
   5   2  10      191.01      181.92     14.59 o 
   6   2  10       22.38       22.48      8.50 o 
   7   2  10      345.54      349.47     30.37 o 
   8   2  10      168.41      220.41     19.88 o 
   9   2  10      112.56      110.47     20.13 o 
  10   2  10      425.38      384.11     32.88 o 
  11   2  10      249.10      289.38     29.22 o 
  12   2  10      104.88      115.46     20.90 o 
  13   2  10      265.61      239.02     27.11 o 
  14   2  10       39.02       21.63     13.71 o 
  15   2  10       35.15       61.24     17.96 o 
  16   2  10       16.57       31.44     15.45 o 
  17   2  10       35.22       45.29     14.76 o 
  18   2  10       13.34       11.89     15.12 o 
  19   2  10       26.48       12.74     16.79 o 
  20   2  10       20.90       13.77     11.14 o 
  21   2  10        0.20       14.57      9.84 o 
  22   2  10       10.54       47.28     21.02 o 
  23   2  10        8.34       21.40     16.86 o 
  24   2  10        2.89      -12.58     12.58 o 
  25   2  10       10.47        7.57     10.57 o 
   1   3  10      379.83      405.19     18.68 o 
   2   3  10      146.05      158.35     17.84 o 
   3   3  10       66.43       54.34     10.45 o 
   4   3  10       52.98       58.36     10.52 o 
   5   3  10       62.85       75.35     11.13 o 
   6   3  10       60.88       48.09     10.01 o 
   7   3  10       97.03       91.57     11.38 o 
   8   3  10      387.19      414.73     28.59 o 
   9   3  10       33.45       32.63     11.02 o 
  10   3  10      275.26      282.54     28.03 o 
  11   3  10       36.26       26.03     23.70 o 
  12   3  10       85.54       73.20     17.67 o 
  13   3  10        1.11       -1.26     13.98 o 
  14   3  10       22.01       30.71     31.09 o 
  15   3  10       11.90        0.35     12.60 o 
  16   3  10       47.59       25.72     13.29 o 
  17   3  10       26.17       13.33     13.46 o 
  18   3  10       53.22       63.05     19.50 o 
  19   3  10        3.96       -5.82      9.71 o 
  20   3  10        2.95        7.73     10.35 o 
  21   3  10        3.82       -2.58     22.51 o 
  22   3  10       21.61       26.15     10.49 o 
   0   4  10      271.28      250.87     37.27 o 
   1   4  10       35.91       36.35     14.89 o 
   2   4  10       29.85       24.13     10.71 o 
   3   4  10       55.18       50.27     16.20 o 
   4   4  10       96.65       85.91     19.05 o 
   5   4  10        7.05       33.07     10.90 o 
   6   4  10      144.09      104.55     14.32 o 
   7   4  10       70.48       56.45     12.30 o 
   8   4  10        8.49       -0.50      8.80 o 
   9   4  10       33.35       12.90     10.73 o 
  10   4  10        7.51       -2.80      9.94 o 
  11   4  10       51.63       42.67     19.67 o 
  12   4  10       99.94       78.92     16.42 o 
  13   4  10       61.13       40.56     13.74 o 
  14   4  10       53.50       32.29     14.48 o 
  15   4  10       17.75       17.92     10.03 o 
  16   4  10        4.35       -3.43      8.38 o 
  17   4  10       14.90        9.47     14.83 o 
  18   4  10        9.07        3.87     11.88 o 
  19   4  10        8.65       -3.79     10.28 o 
  20   4  10       48.10       55.81     13.47 o 
   1   5  10       55.13       46.53     14.45 o 
   2   5  10       23.58       23.47     12.90 o 
   3   5  10        6.63       21.17     13.05 o 
   4   5  10       12.31       15.58     10.50 o 
   5   5  10       22.98       19.51      8.94 o 
   6   5  10        0.21        3.90     11.11 o 
   7   5  10       88.74       33.16     12.23 o 
   8   5  10        4.12        3.29      9.72 o 
   9   5  10       41.16       23.83      8.12 o 
  10   5  10       21.28        0.33      7.74 o 
  11   5  10       35.41       15.56      7.13 o 
  12   5  10       13.50       -4.87      7.68 o 
  13   5  10        4.81        1.22      9.94 o 
  14   5  10        7.43        8.40     10.68 o 
  15   5  10       64.53       48.55     14.44 o 
  16   5  10       21.63       14.36     11.30 o 
   0   6  10       30.01       19.95     12.60 o 
   1   6  10        9.14       11.44     12.16 o 
   2   6  10       22.55       -4.89     12.13 o 
   3   6  10        8.43        3.89     10.92 o 
   4   6  10       25.42       15.16     10.32 o 
   5   6  10       10.03        9.71     14.00 o 
   6   6  10        1.41        9.08      8.95 o 
   2   0  11      416.72      436.57     60.59 o 
   4   0  11      755.06      735.12     41.29 o 
   6   0  11      131.96      139.83     20.85 o 
   8   0  11      534.65      574.25     47.74 o 
  10   0  11      195.57      209.16     35.61 o 
  12   0  11        0.69       36.84     22.07 o 
  14   0  11      137.34      161.05     34.16 o 
  16   0  11       67.44       81.32     28.11 o 
  18   0  11       44.18       52.22     22.11 o 
  20   0  11       41.25       70.40     23.99 o 
  22   0  11       10.28        7.52     15.08 o 
  24   0  11        6.37        5.70     10.11 o 
   0   1  11      501.76      538.04     34.79 o 
   1   1  11      151.21      140.43     13.89 o 
   2   1  11       79.25       56.13     10.23 o 
   3   1  11      413.46      400.19     19.59 o 
   4   1  11       87.92       87.14     10.92 o 
   5   1  11      118.57      133.95     12.86 o 
   6   1  11      157.12      168.27     14.04 o 
   7   1  11      262.92      278.72     19.54 o 
   8   1  11       11.33       17.44      9.82 o 
   9   1  11      120.72      114.03     16.37 o 
  10   1  11        7.43        8.36     10.15 o 
  11   1  11      185.72      203.20     20.27 o 
  12   1  11       64.20       59.03     13.45 o 
  13   1  11       33.77       41.94     12.01 o 
  14   1  11      104.76       97.88     15.15 o 
  15   1  11      124.36      132.43     16.44 o 
  16   1  11       20.20       24.14     11.01 o 
  17   1  11       41.90       51.29     15.54 o 
  18   1  11        0.14       21.04     13.39 o 
  19   1  11       14.51       30.07     13.22 o 
  20   1  11        3.01       -0.05     18.22 o 
  21   1  11        0.81       10.74     11.70 o 
  22   1  11        3.07        5.30      9.35 o 
  23   1  11        0.43      -13.75     13.75 o 
  24   1  11       16.50       19.69     12.37 o 
   1   2  11      654.21      732.72     33.16 o 
   2   2  11      120.87      114.57     16.45 o 
   3   2  11       44.58       51.95     12.16 o 
   4   2  11       14.38       15.70      9.06 o 
   5   2  11       92.76       76.05     11.67 o 
   6   2  11       26.17       46.86     13.39 o 
   7   2  11       10.13        5.90     10.40 o 
   8   2  11      120.69      129.01     16.44 o 
   9   2  11       10.44       39.39     19.67 o 
  10   2  11      104.76      118.14     21.06 o 
  11   2  11       84.33       71.78     20.86 o 
  12   2  11       49.09       33.38     15.70 o 
  13   2  11       25.27       33.97     15.54 o 
  14   2  11      143.92      126.25     21.45 o 
  15   2  11       29.07       54.87     15.99 o 
  16   2  11       59.92       55.76     18.34 o 
  17   2  11        7.17       25.31     13.02 o 
  18   2  11       27.43       50.84     14.61 o 
  19   2  11       51.29       60.73     14.68 o 
  20   2  11        4.81      -14.64     17.72 o 
  21   2  11        3.96       16.97     15.66 o 
  22   2  11        5.24        4.97     12.09 o 
  23   2  11       10.36       14.83     12.54 o 
   0   3  11       47.48       31.63     11.03 o 
   1   3  11       40.11       41.17      9.71 o 
   2   3  11       52.84       46.37     10.18 o 
   3   3  11      176.04      163.07     14.84 o 
   4   3  11      129.40      128.23     14.10 o 
   5   3  11       67.81       55.56     10.37 o 
   6   3  11      298.03      299.78     18.81 o 
   7   3  11       10.37       14.08      9.97 o 
   8   3  11       30.02       26.58     14.58 o 
   9   3  11       24.52       13.80     12.86 o 
  10   3  11      141.96      113.02     19.02 o 
  11   3  11        2.04        5.76     12.21 o 
  12   3  11        8.34        5.53     12.51 o 
  13   3  11       10.67        3.31     11.69 o 
  14   3  11       80.75       43.05     14.13 o 
  15   3  11       13.90       19.43     12.63 o 
  16   3  11       84.95       68.35     15.07 o 
  17   3  11        4.49       31.23     14.84 o 
  18   3  11       63.50       35.71     15.39 o 
  19   3  11        2.54       11.77     14.32 o 
  20   3  11       54.41       38.45      9.74 o 
   1   4  11        1.01       36.01     24.15 o 
   2   4  11       40.35       36.28     10.37 o 
   3   4  11        7.47       19.24      9.40 o 
   4   4  11       20.44       21.12      9.53 o 
   5   4  11       30.00       17.33      9.79 o 
   6   4  11       36.78       33.21     10.31 o 
   7   4  11        3.74        7.15      8.33 o 
   8   4  11       81.63       53.52     10.53 o 
   9   4  11        9.84       10.08      8.59 o 
  10   4  11       31.42       29.56     12.51 o 
  11   4  11        2.77       -2.89     13.84 o 
  12   4  11       79.59       69.49     35.15 o 
  13   4  11        3.15       -3.94      8.93 o 
  14   4  11       21.84       -9.81      9.81 o 
  15   4  11       39.36       32.70      9.87 o 
  16   4  11       11.86       11.22     12.59 o 
  17   4  11        0.69       17.38     11.63 o 
  18   4  11        6.52        0.12      9.61 o 
   0   5  11       49.71       26.25     16.00 o 
   1   5  11       13.91        4.01      9.50 o 
   2   5  11        1.98        2.17      9.66 o 
   3   5  11        7.40       17.68      9.71 o 
   4   5  11        5.81       26.17     14.17 o 
   5   5  11       26.93       34.59     12.99 o 
   6   5  11        8.09       11.20      5.96 o 
   7   5  11       46.18       27.04      7.47 o 
   8   5  11        9.20       13.96      8.37 o 
   9   5  11        9.49       27.14     10.43 o 
  10   5  11        2.68       -1.39     13.39 o 
  11   5  11       42.48       24.78      9.36 o 
  12   5  11        1.54        0.37      8.64 o 
   0   0  12      431.74      447.22     46.31 o 
   2   0  12      844.65      868.57     44.84 o 
   4   0  12      249.60      280.46     27.72 o 
   6   0  12       31.48        9.84     11.85 o 
   8   0  12      113.21       70.77     25.63 o 
  10   0  12        7.63        8.34     19.68 o 
  12   0  12      177.72      152.48     33.70 o 
  14   0  12       98.09       95.13     27.34 o 
  16   0  12      118.96       99.87     26.05 o 
  18   0  12       65.07       86.14     22.36 o 
  20   0  12       26.49       36.12     17.36 o 
  22   0  12        8.45       17.17     11.73 o 
   1   1  12       13.06       23.73      9.01 o 
   2   1  12       17.61       22.83      9.34 o 
   3   1  12       73.06       83.53     12.03 o 
   4   1  12       91.05       79.26     15.41 o 
   5   1  12      344.47      368.59     21.12 o 
   6   1  12      192.48      173.40     18.20 o 
   7   1  12      263.51      252.81     21.72 o 
   8   1  12       39.18       32.69     14.36 o 
   9   1  12       53.06       70.08     41.45 o 
  10   1  12       12.99       26.04     14.09 o 
  11   1  12       64.35       65.12     17.19 o 
  12   1  12       57.02       41.60     15.06 o 
  13   1  12      200.67      205.93     23.94 o 
  14   1  12       20.81       23.87     13.60 o 
  15   1  12        5.52       27.76     11.74 o 
  16   1  12        2.44        9.25     11.37 o 
  17   1  12       55.64       62.17     14.83 o 
  18   1  12        4.78       21.22     11.01 o 
  19   1  12       24.35       15.14      9.87 o 
  20   1  12        2.32       -5.28     14.66 o 
  21   1  12       15.03       15.05     13.07 o 
  22   1  12       20.03       26.09     12.90 o 
   0   2  12      140.09      106.60     30.65 o 
   1   2  12      114.75      117.43     20.03 o 
   2   2  12       75.38       73.33     16.44 o 
   3   2  12       32.14       45.97     12.33 o 
   4   2  12      148.62      136.96     13.98 o 
   5   2  12       78.68       76.15     14.60 o 
   6   2  12       47.83       64.39     13.64 o 
   7   2  12       65.96       65.87     13.91 o 
   8   2  12       81.74      113.61     19.84 o 
   9   2  12      220.91      272.60     27.47 o 
  10   2  12       57.89       44.19     15.83 o 
  11   2  12       79.48       91.85     19.31 o 
  12   2  12        2.34       -8.33     12.20 o 
  13   2  12       18.53       29.20     14.85 o 
  14   2  12        6.69       12.34     12.92 o 
  15   2  12       59.37       69.51     15.14 o 
  16   2  12       36.55        9.81     16.37 o 
  17   2  12       21.11       14.66     16.25 o 
  18   2  12       16.48       36.28     16.65 o 
  19   2  12        6.91        4.58     13.28 o 
  20   2  12       29.06       11.37     12.82 o 
  21   2  12       15.79        7.15      9.77 o 
   1   3  12       18.53       16.03      8.48 o 
   2   3  12      172.29      157.39     14.08 o 
   3   3  12       10.17        5.98      7.76 o 
   4   3  12       11.76       22.11      9.04 o 
   5   3  12        0.23        7.39      8.99 o 
   6   3  12       62.87       63.31     12.74 o 
   7   3  12        0.02       -1.71     11.07 o 
   8   3  12        5.82       17.53     12.31 o 
   9   3  12        8.18       12.90     11.63 o 
  10   3  12       34.20       40.67     14.35 o 
  11   3  12        9.60       17.47     12.32 o 
  12   3  12       66.09       82.41     16.65 o 
  13   3  12        9.14       17.22     10.78 o 
  14   3  12      124.69      120.81     30.10 o 
  15   3  12        8.60        8.34     15.88 o 
  16   3  12        3.57        5.90      7.45 o 
  17   3  12       17.87       18.90      7.04 o 
  18   3  12        2.34        7.64     11.44 o 
   0   4  12       28.77       52.09     19.69 o 
   1   4  12       10.26        4.37     10.02 o 
   2   4  12       32.65       40.74     12.76 o 
   3   4  12        7.06       14.06     16.05 o 
   4   4  12       21.63       28.42      9.16 o 
   5   4  12       50.21       33.18      9.71 o 
   6   4  12       39.66       22.73      8.83 o 
   7   4  12        6.28        4.98      7.48 o 
   8   4  12       23.86        7.75     13.77 o 
   9   4  12       52.43       37.48     12.56 o 
  10   4  12       26.37        8.78     10.12 o 
  11   4  12       43.35       33.72     11.27 o 
  12   4  12        2.61        0.39      7.55 o 
  13   4  12        3.05       16.28     17.98 o 
  14   4  12        6.09        9.70     10.83 o 
  15   4  12        5.49       -2.07      8.57 o 
   1   5  12       25.40       12.66      8.43 o 
   2   5  12        0.45       -6.14     11.03 o 
   3   5  12        5.24        0.27      6.94 o 
   4   5  12       16.75       21.91      7.64 o 
   5   5  12       21.03       22.75     12.41 o 
   6   5  12        7.51       -1.64      9.22 o 
   7   5  12       34.62       25.48     11.25 o 
   2   0  13      181.64      178.88     22.53 o 
   4   0  13      119.85       95.70     22.00 o 
   6   0  13       90.25      111.03     27.89 o 
   8   0  13       32.85       21.76     21.04 o 
  10   0  13        1.35       -2.51     16.47 o 
  12   0  13      246.62      283.85     37.52 o 
  14   0  13      125.95      102.93     24.08 o 
  16   0  13       81.41      109.73     23.08 o 
  18   0  13        5.99        9.25     12.16 o 
   0   1  13      152.19      142.55     19.55 o 
   1   1  13       44.72       30.02      9.52 o 
   2   1  13       77.81       71.36     11.51 o 
   3   1  13       13.79        8.00      8.13 o 
   4   1  13        2.64        4.74      9.08 o 
   5   1  13       29.33       40.41     11.97 o 
   6   1  13       15.07       21.28     10.49 o 
   7   1  13       65.10       75.62     29.13 o 
   8   1  13       57.41       33.85     14.09 o 
   9   1  13      288.40      279.96     26.14 o 
  10   1  13       29.05       44.75     16.23 o 
  11   1  13      132.63      150.91     20.50 o 
  12   1  13        2.56       -6.89     11.69 o 
  13   1  13       11.42        9.51     14.00 o 
  14   1  13        9.56       -2.49     11.12 o 
  15   1  13       19.05       23.93     11.70 o 
  16   1  13       16.40       17.25     17.28 o 
  17   1  13        0.34        3.87     13.99 o 
  18   1  13       40.49       51.21     17.23 o 
  19   1  13        6.99      -11.64     12.46 o 
   1   2  13       58.69       49.61     10.92 o 
   2   2  13       30.22       14.89      9.53 o 
   3   2  13       52.84       52.08     11.14 o 
   4   2  13       48.75       37.62     13.71 o 
   5   2  13      109.32      124.41     19.99 o 
   6   2  13       64.63       74.85     26.06 o 
   7   2  13       80.45      100.71     27.71 o 
   8   2  13        0.28       11.57     16.55 o 
   9   2  13        7.89      -13.21     17.00 o 
  10   2  13       16.72       11.61     17.85 o 
  11   2  13        7.64       -2.03     18.52 o 
  12   2  13       24.01       39.54     20.87 o 
  13   2  13       32.32       28.54     16.56 o 
  14   2  13        1.74      -10.99     15.94 o 
  15   2  13       39.48       27.43     16.00 o 
  16   2  13       23.48       11.76     14.15 o 
  17   2  13       27.01       49.99     15.51 o 
  18   2  13        3.42       -1.99     10.06 o 
   0   3  13       31.25       26.27     11.67 o 
   1   3  13        8.33        2.34      7.56 o 
   2   3  13       45.49       28.97      8.10 o 
   3   3  13        0.78       -0.28      7.21 o 
   4   3  13      132.86       88.62     12.10 o 
   5   3  13        8.97        9.20     14.89 o 
   6   3  13        7.12       16.65     10.91 o 
   7   3  13        2.30       14.93     11.12 o 
   8   3  13        1.19       17.75     10.61 o 
   9   3  13        6.81        4.74     15.15 o 
  10   3  13       16.69       11.40     14.02 o 
  11   3  13       19.98       31.92     10.81 o 
  12   3  13        1.58       -2.93      9.98 o 
  13   3  13       13.03        3.80      8.40 o 
  14   3  13        0.49       -3.41     11.76 o 
  15   3  13        2.35        3.82      8.93 o 
   1   4  13       27.31        0.67      8.34 o 
   2   4  13        8.73       -3.46     16.46 o 
   3   4  13       34.70       20.18      8.41 o 
   4   4  13        3.02       16.81     11.63 o 
   5   4  13        8.34       14.13      8.50 o 
   6   4  13       13.42       19.66     12.94 o 
   7   4  13        6.27       18.01     12.15 o 
   8   4  13        3.96       17.82     12.17 o 
   9   4  13       18.48        2.39     10.23 o 
  10   4  13        8.12       -1.31      9.14 o 
   0   0  14      118.56      120.08     26.52 o 
   2   0  14       47.47       67.88     15.22 o 
   4   0  14       55.50       65.37     21.36 o 
   6   0  14       13.94        9.76     17.38 o 
   8   0  14       44.59       43.82     18.49 o 
  10   0  14        2.85       11.30     14.95 o 
  12   0  14       18.83       25.18     15.75 o 
  14   0  14        0.67        5.23     12.01 o 
  16   0  14        3.06       12.94     12.72 o 
   1   1  14        6.06        6.34      7.39 o 
   2   1  14        7.90        9.22     13.24 o 
   3   1  14       32.24       34.74     10.52 o 
   4   1  14       61.34       59.42     11.76 o 
   5   1  14       86.38       89.76     20.41 o 
   6   1  14        5.58       -3.20     16.55 o 
   7   1  14       14.23       11.05     10.48 o 
   8   1  14       49.75       50.58     19.51 o 
   9   1  14       18.79        4.49     16.80 o 
  10   1  14       36.08       37.25     32.63 o 
  11   1  14        2.98        4.59      8.74 o 
  12   1  14        2.71       11.97     13.44 o 
  13   1  14       25.99       -3.04     13.43 o 
  14   1  14       10.83       12.33     13.67 o 
  15   1  14       44.74       24.32     14.15 o 
  16   1  14       40.98       37.50     13.91 o 
   0   2  14      146.55      101.63     28.91 o 
   1   2  14        5.27        8.05      6.96 o 
   2   2  14        4.47       -2.59      9.78 o 
   3   2  14       14.94       15.14      8.81 o 
   4   2  14        2.98       19.34     16.04 o 
   5   2  14       16.20       21.60     15.12 o 
   6   2  14        6.48       -5.94     13.96 o 
   7   2  14       28.63       54.94     18.87 o 
   8   2  14        7.01        3.77     14.18 o 
   9   2  14       51.60       36.27     16.67 o 
  10   2  14       13.79       16.26     16.51 o 
  11   2  14       86.93       96.92     20.69 o 
  12   2  14        3.86       21.89     14.99 o 
  13   2  14       33.89       19.43     12.82 o 
  14   2  14        2.25       25.44     11.93 o 
  15   2  14       24.57        1.33      9.68 o 
   1   3  14       12.20        8.55      6.86 o 
   2   3  14        2.08        8.93      6.51 o 
   3   3  14        8.49       33.91     10.57 o 
   4   3  14       71.65       49.79     30.67 o 
   5   3  14        6.31        6.36     13.82 o 
   6   3  14       15.02       12.71      8.78 o 
   7   3  14        6.97        8.53      7.94 o 
   8   3  14       34.04       22.02      9.05 o 
   9   3  14       13.18       11.39      7.95 o 
  10   3  14       11.30        6.81      8.03 o 
  11   3  14        3.05       21.84     10.75 o 
   2   0  15       50.62       40.66     16.78 o 
   4   0  15       34.56       26.36     15.89 o 
   6   0  15       26.52       13.80     14.49 o 
   8   0  15       19.38       20.70     14.25 o 
  10   0  15       89.25       40.76     14.83 o 
   0   1  15       11.63        8.15     14.18 o 
   1   1  15       16.68        4.80     11.80 o 
   2   1  15       45.75       16.11     15.45 o 
   3   1  15       19.35       27.44     10.43 o 
   4   1  15       12.20       -0.79      8.50 o 
   5   1  15       24.23       30.46     10.23 o 
   6   1  15        8.45       13.27     13.39 o 
   7   1  15       24.07       19.75     15.00 o 
   8   1  15        4.30       10.41     13.17 o 
   9   1  15        2.34       19.91     11.95 o 
  10   1  15        0.37       -5.36     11.67 o 
  11   1  15       10.52      -10.93     10.93 o 
  12   1  15        4.87        2.37      9.33 o 
   1   2  15       47.76       30.95     14.26 o 
   2   2  15        2.58        6.39      7.41 o 
   3   2  15       24.37       20.35      8.79 o 
   4   2  15        2.16        2.77     15.76 o 
   5   2  15       20.60        5.84      7.85 o 
   6   2  15        4.05        4.88     11.65 o 
   7   2  15       37.71        7.47      7.91 o 
   8   2  15        1.32        3.41      7.66 o 
   9   2  15       11.58       10.13      7.31 o 
  10   2  15       17.47       10.97     10.86 o 
   3   1  16       17.02       12.52     10.04 o 
   4   1  16        6.27        8.21     10.21 o 
   5   1  16        2.42        5.56      8.27 o 
                                                 
